# Supplementary material for: 3-Hy­droxy-1-(4-meth­oxy­benz­yl)piperidin-2-one
Source: Acta Crystallogr Sect E Struct Rep Online. 2012 Dec 8;69(Pt 1):o51. doi: 10.1107/S1600536812049501 (PMC3588348; doi:10.1107/S1600536812049501)
Supplement: Supplementary file 1 [file e-69-00o51-sup1.cif]

##############################################################################
#                                                                            #
# This CIF contains the data in a paper accepted for publication in          #
# Acta Crystallographica Section E. It conforms to the requirements of       #
# Notes for Authors for Acta Crystallographica Section E, and has been       #
# peer reviewed under the auspices of the IUCr Commission on Journals.       #
#                                                                            #
# Full details of the Crystallographic Information File format               #
# are given in the paper "The Crystallographic Information File (CIF):       #
# a New Standard Archive File for Crystallography" by S. R. Hall, F. H.      #
# Allen and I. D. Brown [Acta Cryst. (1991), A47, 655-685].                  #
#                                                                            #
# The current version of the core CIF dictionary is obtainable from          #
# ftp://ftp.iucr.org/pub/cif_core.dic.                                       #
#                                                                            #
# Software is freely available for graphical display of the structure(s)     #
# in this CIF. For information consult the CIF software page                 #
# http://www.iucr.org/resources/cif/software.                                #
#                                                                            #
# This file may be used for bona fide research purposes within the           #
# scientific community so long as proper attribution is given to the journal # 
# article from which it was obtained.                                        #
#                                                                            #
##############################################################################
data_global
_audit_creation_method     'form.cif (version 2.0)'
_journal_data_validation_number     ?
_journal_date_recd_electronic     2012-11-29
_journal_date_accepted     2012-12-03
_journal_name_full     'Acta Crystallographica, Section E'
_journal_year     2013
_journal_volume     69
_journal_issue      1
_journal_page_first     o51
_journal_page_last     o51
_journal_paper_category     QO
_journal_paper_doi     10.1107/S1600536812049501
_journal_coeditor_code     BH2468
_publ_contact_author_name     'Prof. Joseph P. Michael'
_publ_contact_author_address
;
Molecular Sciences Institute
School of Chemistry
University of the Witwatersrand
PO Wits 2050
Johannesburg
South Africa
;
_publ_contact_author_email     joseph.michael@wits.ac.za
_publ_contact_author_fax     'Int +27 11 717 6749'
_publ_contact_author_phone     'Int +27 11 717 6724'
_publ_section_title
;
3-Hydroxy-1-(4-methoxybenzyl)piperidin-2-one
;
loop_
    _publ_author_name
    _publ_author_footnote
    _publ_author_address
    "Pienaar, Daniel P." .
;
Molecular Sciences Institute
School of Chemistry
University of the Witwatersrand
PO Wits 2050
Johannesburg
South Africa
;
    "Khorasani, Sanaz" .
;
Molecular Sciences Institute
School of Chemistry
University of the Witwatersrand
PO Wits 2050
Johannesburg
South Africa
;
    "de Koning, Charles B." .
;
Molecular Sciences Institute
School of Chemistry
University of the Witwatersrand
PO Wits 2050
Johannesburg
South Africa
;
    "Michael, Joseph P." .
;
Molecular Sciences Institute
School of Chemistry
University of the Witwatersrand
PO Wits 2050
Johannesburg
South Africa
;
data_I
_audit_creation_method     SHELXL-97
_chemical_name_systematic
;
3-Hydroxy-1-(4-methoxybenzyl)piperidin-2-one
;
_chemical_name_common     ?
_chemical_formula_moiety     'C13 H17 N O3'
_chemical_formula_sum     'C13 H17 N O3'
_chemical_formula_iupac     'C13 H17 N O3'
_chemical_formula_weight     235.28
_chemical_melting_point     347
_symmetry_cell_setting     monoclinic
_symmetry_space_group_name_H-M     'P 21/c'
_symmetry_space_group_name_Hall     '-P 2ybc'
loop_
    _symmetry_equiv_pos_as_xyz
    'x, y, z'
    '-x, y+1/2, -z+1/2'
    '-x, -y, -z'
    'x, -y-1/2, z-1/2'
_cell_length_a     12.980(3)
_cell_length_b     7.6143(17)
_cell_length_c     12.189(3)
_cell_angle_alpha     90.00
_cell_angle_beta     90.497(5)
_cell_angle_gamma     90.00
_cell_volume     1204.6(5)
_cell_formula_units_Z     4
_cell_measurement_reflns_used     958
_cell_measurement_theta_min     3.52
_cell_measurement_theta_max     28.27
_cell_measurement_temperature     173(2)
_exptl_crystal_description     irregular
_exptl_crystal_colour     colourless
_exptl_crystal_size_max     0.32
_exptl_crystal_size_mid     0.26
_exptl_crystal_size_min     0.18
_exptl_crystal_density_diffrn     1.297
_exptl_crystal_density_meas     ?
_exptl_crystal_density_method     'not measured'
_exptl_crystal_F_000     504
_exptl_absorpt_coefficient_mu     0.092
_exptl_absorpt_correction_type     none
_exptl_absorpt_process_details     ?
_exptl_absorpt_correction_T_min     ?
_exptl_absorpt_correction_T_max     ?
_exptl_special_details     ?
_diffrn_ambient_temperature     173(2)
_diffrn_radiation_type     MoK\a
_diffrn_radiation_wavelength     0.71073
_diffrn_radiation_source     'fine-focus sealed tube'
_diffrn_radiation_monochromator     graphite
_diffrn_measurement_device_type     'Bruker APEXII CCD'
_diffrn_measurement_method     '\f and \w scans'
_diffrn_detector_area_resol_mean     ?
_diffrn_reflns_number     8378
_diffrn_reflns_av_R_equivalents     0.0265
_diffrn_reflns_av_sigmaI/netI     0.0237
_diffrn_reflns_theta_min     3.10
_diffrn_reflns_theta_max     28.00
_diffrn_reflns_theta_full     28.00
_diffrn_measured_fraction_theta_max     0.999
_diffrn_measured_fraction_theta_full     0.999
_diffrn_reflns_limit_h_min     -14
_diffrn_reflns_limit_h_max     17
_diffrn_reflns_limit_k_min     -10
_diffrn_reflns_limit_k_max     10
_diffrn_reflns_limit_l_min     -16
_diffrn_reflns_limit_l_max     9
_diffrn_standards_number     ?
_diffrn_standards_interval_count     ?
_diffrn_standards_interval_time     ?
_diffrn_standards_decay_%     ?
_refine_special_details     ?
_reflns_number_total     2895
_reflns_number_gt     2271
_reflns_threshold_expression     I>2\s(I)
_refine_ls_structure_factor_coef     Fsqd
_refine_ls_matrix_type     full
_refine_ls_R_factor_all     0.0540
_refine_ls_R_factor_gt     0.0421
_refine_ls_wR_factor_gt     0.1165
_refine_ls_wR_factor_ref     0.1237
_refine_ls_goodness_of_fit_ref     1.080
_refine_ls_restrained_S_all     1.080
_refine_ls_number_reflns     2895
_refine_ls_number_parameters     158
_refine_ls_number_restraints     0
_refine_ls_number_constraints     0
_refine_ls_hydrogen_treatment     mixed
_refine_ls_weighting_scheme     calc
_refine_ls_weighting_details
         'calc w=1/[\s^2^(Fo^2^)+(0.0660P)^2^+0.1896P] where P=(Fo^2^+2Fc^2^)/3'
_atom_sites_solution_hydrogens     geom
_atom_sites_solution_primary     direct
_atom_sites_solution_secondary     difmap
_refine_ls_shift/su_max     0.000
_refine_ls_shift/su_mean     0.000
_refine_diff_density_max     0.517
_refine_diff_density_min     -0.216
_refine_ls_extinction_method     none
_refine_ls_extinction_coef     ?
loop_
    _atom_type_symbol
    _atom_type_description
    _atom_type_scat_dispersion_real
    _atom_type_scat_dispersion_imag
    _atom_type_scat_source
    'C' 'C' 0.0033 0.0016
                         'International Tables Vol C Tables 4.2.6.8 and 6.1.1.4'
    'H' 'H' 0.0000 0.0000
                         'International Tables Vol C Tables 4.2.6.8 and 6.1.1.4'
    'N' 'N' 0.0061 0.0033
                         'International Tables Vol C Tables 4.2.6.8 and 6.1.1.4'
    'O' 'O' 0.0106 0.0060
                         'International Tables Vol C Tables 4.2.6.8 and 6.1.1.4'
_computing_data_collection     'APEX2 (Bruker, 2005)'
_computing_cell_refinement     'SAINT-NT (Bruker, 2005)'
_computing_data_reduction     'SAINT-NT (Bruker, 2005)'
_computing_structure_solution     'SHELXS97 (Sheldrick, 2008)'
_computing_structure_refinement     'SHELXL97 (Sheldrick, 2008)'
_computing_molecular_graphics
;
<i>ORTEP-3 for Windows</i> (Farrugia, 2012) and <i>SCHAKAL99</i>
(Keller, 1999)
;
_computing_publication_material
;
<i>WinGX</i> (Farrugia, 2012) and <i>PLATON</i> (Spek, 2009)
;
loop_
    _atom_site_type_symbol
    _atom_site_label
    _atom_site_fract_x
    _atom_site_fract_y
    _atom_site_fract_z
    _atom_site_U_iso_or_equiv
    _atom_site_adp_type
    _atom_site_calc_flag
    _atom_site_refinement_flags
    _atom_site_occupancy
    _atom_site_symmetry_multiplicity
    _atom_site_disorder_assembly
    _atom_site_disorder_group
    C C2 0.11028(9) 0.10275(17) 0.35921(10) 0.0283(3) Uani d . 1 1 . .
    C C3 0.06871(9) -0.07971(17) 0.32619(11) 0.0304(3) Uani d . 1 1 . .
    H H3 -0.0060 -0.0662 0.3072 0.037 Uiso calc R 1 1 . .
    C C4 0.12221(11) -0.15543(17) 0.22690(12) 0.0353(3) Uani d . 1 1 . .
    H H4A 0.0856 -0.2621 0.2013 0.042 Uiso calc R 1 1 . .
    H H4B 0.1939 -0.1883 0.2463 0.042 Uiso calc R 1 1 . .
    C C5 0.12221(11) -0.01793(18) 0.13695(11) 0.0374(3) Uani d . 1 1 . .
    H H5A 0.1507 -0.0688 0.0689 0.045 Uiso calc R 1 1 . .
    H H5B 0.0508 0.0209 0.1214 0.045 Uiso calc R 1 1 . .
    C C6 0.18684(10) 0.13727(17) 0.17295(10) 0.0323(3) Uani d . 1 1 . .
    H H6A 0.2605 0.1038 0.1716 0.039 Uiso calc R 1 1 . .
    H H6B 0.1766 0.2349 0.1204 0.039 Uiso calc R 1 1 . .
    C C7 0.20555(10) 0.36915(17) 0.31491(12) 0.0334(3) Uani d . 1 1 . .
    H H7A 0.1693 0.4153 0.3800 0.040 Uiso calc R 1 1 . .
    H H7B 0.1951 0.4535 0.2540 0.040 Uiso calc R 1 1 . .
    C C8 0.31965(10) 0.35530(15) 0.34078(11) 0.0296(3) Uani d . 1 1 . .
    C C9 0.35322(10) 0.27078(17) 0.43529(11) 0.0343(3) Uani d . 1 1 . .
    H H9 0.3037 0.2227 0.4838 0.041 Uiso calc R 1 1 . .
    C C10 0.45748(11) 0.25429(18) 0.46121(11) 0.0349(3) Uani d . 1 1 . .
    H H10 0.4786 0.1967 0.5268 0.042 Uiso calc R 1 1 . .
    C C11 0.53038(10) 0.32307(16) 0.39013(11) 0.0321(3) Uani d . 1 1 . .
    C C12 0.49838(10) 0.4107(2) 0.29565(12) 0.0389(3) Uani d . 1 1 . .
    H H12 0.5479 0.4600 0.2477 0.047 Uiso calc R 1 1 . .
    C C13 0.39415(10) 0.42600(19) 0.27143(11) 0.0365(3) Uani d . 1 1 . .
    H H13 0.3730 0.4856 0.2066 0.044 Uiso calc R 1 1 . .
    C C14 0.66904(13) 0.2242(2) 0.50439(15) 0.0495(4) Uani d . 1 1 . .
    H H14A 0.6450 0.2894 0.5686 0.074 Uiso calc R 1 1 . .
    H H14B 0.7445 0.2192 0.5055 0.074 Uiso calc R 1 1 . .
    H H14C 0.6411 0.1047 0.5061 0.074 Uiso calc R 1 1 . .
    N N1 0.16062(8) 0.19805(13) 0.28388(8) 0.0270(2) Uani d . 1 1 . .
    O O1 0.09468(8) 0.15790(15) 0.45317(8) 0.0444(3) Uani d . 1 1 . .
    O O2 0.07623(8) -0.19755(14) 0.41449(10) 0.0457(3) Uani d . 1 1 . .
    H H2 0.0256(18) -0.165(3) 0.4675(17) 0.069 Uiso d . 1 1 . .
    O O3 0.63479(7) 0.31060(14) 0.40678(9) 0.0431(3) Uani d . 1 1 . .
loop_
    _atom_site_aniso_label
    _atom_site_aniso_U_11
    _atom_site_aniso_U_22
    _atom_site_aniso_U_33
    _atom_site_aniso_U_12
    _atom_site_aniso_U_13
    _atom_site_aniso_U_23
    C2 0.0217(5) 0.0342(6) 0.0289(6) -0.0031(5) -0.0005(4) 0.0000(5)
    C3 0.0229(6) 0.0295(6) 0.0389(7) -0.0030(5) -0.0027(5) 0.0049(5)
    C4 0.0332(7) 0.0276(6) 0.0451(8) 0.0003(5) -0.0046(6) -0.0036(5)
    C5 0.0420(8) 0.0393(7) 0.0309(7) 0.0059(6) -0.0042(5) -0.0062(5)
    C6 0.0340(7) 0.0356(7) 0.0272(6) 0.0037(5) 0.0051(5) 0.0026(5)
    C7 0.0288(6) 0.0249(6) 0.0465(8) -0.0013(5) 0.0043(5) -0.0014(5)
    C8 0.0284(6) 0.0234(6) 0.0371(7) -0.0034(5) 0.0042(5) -0.0038(5)
    C9 0.0309(7) 0.0336(7) 0.0385(7) -0.0038(5) 0.0097(5) 0.0021(5)
    C10 0.0352(7) 0.0348(7) 0.0349(7) -0.0028(5) 0.0019(5) 0.0031(5)
    C11 0.0268(6) 0.0293(6) 0.0404(7) -0.0052(5) 0.0016(5) -0.0049(5)
    C12 0.0318(7) 0.0448(8) 0.0402(7) -0.0106(6) 0.0075(5) 0.0056(6)
    C13 0.0343(7) 0.0377(7) 0.0377(7) -0.0067(6) 0.0023(5) 0.0067(6)
    C14 0.0375(8) 0.0456(9) 0.0652(11) -0.0059(7) -0.0124(7) 0.0064(7)
    N1 0.0249(5) 0.0262(5) 0.0300(5) -0.0014(4) 0.0030(4) 0.0001(4)
    O1 0.0430(6) 0.0598(7) 0.0307(5) -0.0174(5) 0.0094(4) -0.0094(5)
    O2 0.0365(6) 0.0453(6) 0.0553(7) 0.0001(4) 0.0051(5) 0.0202(5)
    O3 0.0268(5) 0.0473(6) 0.0553(7) -0.0067(4) -0.0021(4) 0.0046(5)
_geom_special_details     ?
loop_
    _geom_bond_atom_site_label_1
    _geom_bond_atom_site_label_2
    _geom_bond_site_symmetry_2
    _geom_bond_distance
    _geom_bond_publ_flag
    C2 O1 . 1.2381(15) ?
    C2 N1 . 1.3443(16) ?
    C2 C3 . 1.5426(18) ?
    C3 O2 . 1.4039(16) ?
    C3 C4 . 1.5145(19) ?
    C3 H3 . 1.0000 ?
    C4 C5 . 1.5160(19) ?
    C4 H4A . 0.9900 ?
    C4 H4B . 0.9900 ?
    C5 C6 . 1.5121(19) ?
    C5 H5A . 0.9900 ?
    C5 H5B . 0.9900 ?
    C6 N1 . 1.4717(16) ?
    C6 H6A . 0.9900 ?
    C6 H6B . 0.9900 ?
    C7 N1 . 1.4753(16) ?
    C7 C8 . 1.5154(18) ?
    C7 H7A . 0.9900 ?
    C7 H7B . 0.9900 ?
    C8 C9 . 1.3865(19) ?
    C8 C13 . 1.3977(18) ?
    C9 C10 . 1.393(2) ?
    C9 H9 . 0.9500 ?
    C10 C11 . 1.3909(19) ?
    C10 H10 . 0.9500 ?
    C11 O3 . 1.3719(16) ?
    C11 C12 . 1.391(2) ?
    C12 C13 . 1.3871(19) ?
    C12 H12 . 0.9500 ?
    C13 H13 . 0.9500 ?
    C14 O3 . 1.4272(19) ?
    C14 H14A . 0.9800 ?
    C14 H14B . 0.9800 ?
    C14 H14C . 0.9800 ?
    O2 H2 . 0.96(2) ?
loop_
    _geom_angle_atom_site_label_1
    _geom_angle_atom_site_label_2
    _geom_angle_atom_site_label_3
    _geom_angle_site_symmetry_1
    _geom_angle_site_symmetry_3
    _geom_angle
    _geom_angle_publ_flag
    O1 C2 N1 . . 122.21(12) ?
    O1 C2 C3 . . 119.16(11) ?
    N1 C2 C3 . . 118.62(11) ?
    O2 C3 C4 . . 109.87(11) ?
    O2 C3 C2 . . 110.71(11) ?
    C4 C3 C2 . . 112.93(10) ?
    O2 C3 H3 . . 107.7 ?
    C4 C3 H3 . . 107.7 ?
    C2 C3 H3 . . 107.7 ?
    C3 C4 C5 . . 108.54(11) ?
    C3 C4 H4A . . 110.0 ?
    C5 C4 H4A . . 110.0 ?
    C3 C4 H4B . . 110.0 ?
    C5 C4 H4B . . 110.0 ?
    H4A C4 H4B . . 108.4 ?
    C6 C5 C4 . . 109.47(10) ?
    C6 C5 H5A . . 109.8 ?
    C4 C5 H5A . . 109.8 ?
    C6 C5 H5B . . 109.8 ?
    C4 C5 H5B . . 109.8 ?
    H5A C5 H5B . . 108.2 ?
    N1 C6 C5 . . 112.35(11) ?
    N1 C6 H6A . . 109.1 ?
    C5 C6 H6A . . 109.1 ?
    N1 C6 H6B . . 109.1 ?
    C5 C6 H6B . . 109.1 ?
    H6A C6 H6B . . 107.9 ?
    N1 C7 C8 . . 112.04(10) ?
    N1 C7 H7A . . 109.2 ?
    C8 C7 H7A . . 109.2 ?
    N1 C7 H7B . . 109.2 ?
    C8 C7 H7B . . 109.2 ?
    H7A C7 H7B . . 107.9 ?
    C9 C8 C13 . . 117.85(12) ?
    C9 C8 C7 . . 120.32(11) ?
    C13 C8 C7 . . 121.84(12) ?
    C8 C9 C10 . . 121.88(12) ?
    C8 C9 H9 . . 119.1 ?
    C10 C9 H9 . . 119.1 ?
    C11 C10 C9 . . 119.33(13) ?
    C11 C10 H10 . . 120.3 ?
    C9 C10 H10 . . 120.3 ?
    O3 C11 C10 . . 123.94(12) ?
    O3 C11 C12 . . 116.31(12) ?
    C10 C11 C12 . . 119.75(13) ?
    C13 C12 C11 . . 120.02(12) ?
    C13 C12 H12 . . 120.0 ?
    C11 C12 H12 . . 120.0 ?
    C12 C13 C8 . . 121.16(13) ?
    C12 C13 H13 . . 119.4 ?
    C8 C13 H13 . . 119.4 ?
    O3 C14 H14A . . 109.5 ?
    O3 C14 H14B . . 109.5 ?
    H14A C14 H14B . . 109.5 ?
    O3 C14 H14C . . 109.5 ?
    H14A C14 H14C . . 109.5 ?
    H14B C14 H14C . . 109.5 ?
    C2 N1 C6 . . 125.13(11) ?
    C2 N1 C7 . . 119.67(11) ?
    C6 N1 C7 . . 114.78(10) ?
    C3 O2 H2 . . 107.9(12) ?
    C11 O3 C14 . . 117.08(12) ?
loop_
    _geom_torsion_atom_site_label_1
    _geom_torsion_atom_site_label_2
    _geom_torsion_atom_site_label_3
    _geom_torsion_atom_site_label_4
    _geom_torsion_site_symmetry_1
    _geom_torsion_site_symmetry_2
    _geom_torsion_site_symmetry_3
    _geom_torsion_site_symmetry_4
    _geom_torsion
    _geom_torsion_publ_flag
    O1 C2 C3 O2 . . . . -36.84(16) ?
    N1 C2 C3 O2 . . . . 144.47(12) ?
    O1 C2 C3 C4 . . . . -160.52(12) ?
    N1 C2 C3 C4 . . . . 20.79(15) ?
    O2 C3 C4 C5 . . . . -174.31(10) ?
    C2 C3 C4 C5 . . . . -50.17(14) ?
    C3 C4 C5 C6 . . . . 64.96(14) ?
    C4 C5 C6 N1 . . . . -48.71(15) ?
    N1 C7 C8 C9 . . . . -70.61(15) ?
    N1 C7 C8 C13 . . . . 109.37(14) ?
    C13 C8 C9 C10 . . . . -0.5(2) ?
    C7 C8 C9 C10 . . . . 179.46(12) ?
    C8 C9 C10 C11 . . . . -0.5(2) ?
    C9 C10 C11 O3 . . . . -178.55(12) ?
    C9 C10 C11 C12 . . . . 1.5(2) ?
    O3 C11 C12 C13 . . . . 178.67(13) ?
    C10 C11 C12 C13 . . . . -1.3(2) ?
    C11 C12 C13 C8 . . . . 0.3(2) ?
    C9 C8 C13 C12 . . . . 0.7(2) ?
    C7 C8 C13 C12 . . . . -179.32(12) ?
    O1 C2 N1 C6 . . . . 176.47(12) ?
    C3 C2 N1 C6 . . . . -4.89(17) ?
    O1 C2 N1 C7 . . . . 4.33(18) ?
    C3 C2 N1 C7 . . . . -177.02(10) ?
    C5 C6 N1 C2 . . . . 19.25(17) ?
    C5 C6 N1 C7 . . . . -168.28(10) ?
    C8 C7 N1 C2 . . . . 98.18(13) ?
    C8 C7 N1 C6 . . . . -74.74(14) ?
    C10 C11 O3 C14 . . . . -1.19(19) ?
    C12 C11 O3 C14 . . . . 178.80(13) ?
loop_
    _geom_hbond_atom_site_label_D
    _geom_hbond_atom_site_label_H
    _geom_hbond_atom_site_label_A
    _geom_hbond_site_symmetry_A
    _geom_hbond_distance_DH
    _geom_hbond_distance_HA
    _geom_hbond_distance_DA
    _geom_hbond_angle_DHA
    _geom_hbond_publ_flag
    O2 H2 O1 3_556 0.96(2) 1.84(2) 2.7708(16) 161.6(19) y
    C6 H6B O1 4_565 0.99 2.43 3.3142(17) 148 y
    C14 H14B O2 3_656 0.98 2.52 3.449(2) 158 y
_iucr_refine_instructions_details
;
TITL 4m_dp7_s in P2(1)/c
CELL  0.71073  12.9805   7.6143  12.1885   90.000   90.497   90.000
ZERR     4.00   0.0028   0.0017   0.0026    0.000    0.005    0.000
LATT   1
SYMM  - X, 1/2 + Y, 1/2 - Z
SFAC  C    H    N    O
UNIT  52   68   4    12
MERG   2
OMIT    -2.00  56.00
FMAP   2
PLAN    5
SIZE     0.18   0.26   0.32
EQIV $1 -x, -y, -z+1
EQIV $2 x,1/2-y,-1/2+z
EQIV $3 1-x,-y,1-z
HTAB O2 O1_$1
HTAB C6 O1_$2
HTAB C14 O2_$3
ACTA
HTAB
BOND   $H
CONF
L.S.   4
TEMP  -100.00
WGHT    0.066000    0.189600
FVAR       0.34619
C2    1    0.110284    0.102747    0.359213    11.00000    0.02169    0.03421 =
         0.02887    0.00000   -0.00049   -0.00306
C3    1    0.068711   -0.079710    0.326189    11.00000    0.02293    0.02945 =
         0.03888    0.00494   -0.00271   -0.00301
AFIX  13
H3    2   -0.005966   -0.066218    0.307172    11.00000   -1.20000
AFIX   0
C4    1    0.122209   -0.155426    0.226904    11.00000    0.03317    0.02762 =
         0.04508   -0.00362   -0.00458    0.00029
AFIX  23
H4A   2    0.085598   -0.262088    0.201321    11.00000   -1.20000
H4B   2    0.193863   -0.188348    0.246315    11.00000   -1.20000
AFIX   0
C5    1    0.122213   -0.017929    0.136950    11.00000    0.04202    0.03933 =
         0.03090   -0.00619   -0.00418    0.00587
AFIX  23
H5A   2    0.150701   -0.068762    0.068887    11.00000   -1.20000
H5B   2    0.050769    0.020903    0.121448    11.00000   -1.20000
AFIX   0
C6    1    0.186841    0.137271    0.172952    11.00000    0.03401    0.03564 =
         0.02723    0.00255    0.00512    0.00367
AFIX  23
H6A   2    0.260523    0.103849    0.171556    11.00000   -1.20000
H6B   2    0.176565    0.234921    0.120357    11.00000   -1.20000
AFIX   0
C7    1    0.205545    0.369154    0.314912    11.00000    0.02880    0.02488 =
         0.04652   -0.00144    0.00430   -0.00131
AFIX  23
H7A   2    0.169272    0.415277    0.379960    11.00000   -1.20000
H7B   2    0.195064    0.453462    0.253997    11.00000   -1.20000
AFIX   0
C8    1    0.319653    0.355296    0.340778    11.00000    0.02835    0.02336 =
         0.03708   -0.00376    0.00420   -0.00343
C9    1    0.353224    0.270779    0.435294    11.00000    0.03092    0.03364 =
         0.03847    0.00209    0.00966   -0.00378
AFIX  43
H9    2    0.303698    0.222747    0.483753    11.00000   -1.20000
AFIX   0
C10   1    0.457483    0.254294    0.461215    11.00000    0.03518    0.03475 =
         0.03487    0.00310    0.00190   -0.00280
AFIX  43
H10   2    0.478594    0.196660    0.526780    11.00000   -1.20000
AFIX   0
C11   1    0.530384    0.323072    0.390129    11.00000    0.02682    0.02925 =
         0.04037   -0.00493    0.00165   -0.00521
C12   1    0.498375    0.410668    0.295649    11.00000    0.03183    0.04477 =
         0.04021    0.00564    0.00750   -0.01058
AFIX  43
H12   2    0.547910    0.459997    0.247706    11.00000   -1.20000
AFIX   0
C13   1    0.394152    0.426004    0.271428    11.00000    0.03426    0.03774 =
         0.03767    0.00667    0.00227   -0.00674
AFIX  43
H13   2    0.373034    0.485617    0.206561    11.00000   -1.20000
AFIX   0
C14   1    0.669035    0.224194    0.504393    11.00000    0.03747    0.04560 =
         0.06519    0.00635   -0.01240   -0.00591
AFIX 137
H14A  2    0.645032    0.289407    0.568604    11.00000   -1.50000
H14B  2    0.744478    0.219185    0.505497    11.00000   -1.50000
H14C  2    0.641108    0.104659    0.506106    11.00000   -1.50000
AFIX   0
N1    3    0.160621    0.198051    0.283880    11.00000    0.02491    0.02624 =
         0.02997    0.00006    0.00303   -0.00139
O1    4    0.094679    0.157905    0.453165    11.00000    0.04302    0.05979 =
         0.03066   -0.00939    0.00937   -0.01737
O2    4    0.076232   -0.197545    0.414486    11.00000    0.03652    0.04531 =
         0.05533    0.02024    0.00507    0.00006
H2    2    0.025633   -0.164810    0.467495    11.00000   -1.50000
O3    4    0.634794    0.310600    0.406776    11.00000    0.02683    0.04729 =
         0.05527    0.00457   -0.00209   -0.00674
HKLF 4
REM  4m_dp7_s in P2(1)/c
REM R1 =  0.0421 for   2271 Fo > 4sig(Fo)  and  0.0540 for all   2895 data
REM    158 parameters refined using      0 restraints
END
WGHT      0.0659      0.1889
REM Highest difference peak  0.517,  deepest hole -0.216,  1-sigma level  0.041
Q1    1  -0.0305 -0.0691  0.3480  11.00000  0.05    0.52
Q2    1   0.0952  0.0060  0.3397  11.00000  0.05    0.24
Q3    1   0.3533  0.3655  0.3016  11.00000  0.05    0.21
Q4    1   0.2647  0.3608  0.3315  11.00000  0.05    0.20
Q5    1   0.1587  0.0514  0.1593  11.00000  0.05    0.20
;
