# Supplementary material for: 3-Hy­droxy-1-(4-meth­oxy­benz­yl)piperidin-2-one
Source: Acta Crystallogr Sect E Struct Rep Online. 2012 Dec 8;69(Pt 1):o51. doi: 10.1107/S1600536812049501 (PMC3588348; doi:10.1107/S1600536812049501)
Supplement: Supplementary file 2 [file e-69-00o51-Isup2.hkl]

#
# h,k,l, Fc-squared, Fo-squared, sigma(Fo-squared) and status flag
#
data_I
_shelx_title ' 4m_dp7_s in P2(1)/c'
_shelx_refln_list_code          4
_shelx_F_calc_maximum      105.55
_exptl_crystal_F_000       504.00
_reflns_d_resolution_high  0.7570
 
loop_
 _symmetry_equiv_pos_as_xyz
 'x, y, z'
 '-x, y+1/2, -z+1/2'
 '-x, -y, -z'
 'x, -y-1/2, z-1/2'
 
_cell_length_a    12.9805
_cell_length_b     7.6143
_cell_length_c    12.1885
_cell_angle_alpha  90.000
_cell_angle_beta   90.497
_cell_angle_gamma  90.000
 
_shelx_F_squared_multiplier     1.000
 
loop_
 _refln_index_h
 _refln_index_k
 _refln_index_l
 _refln_F_squared_calc
 _refln_F_squared_meas
 _refln_F_squared_sigma
 _refln_observed_status
   2   0   0      859.35      840.08      6.76 o
   3   0   0     2435.18     2263.75     15.44 o
   5   0   0     3317.94     3275.23     21.61 o
   6   0   0      534.54      635.74      7.26 o
   7   0   0     3382.42     3443.21     16.25 o
   8   0   0        0.11        5.19      1.88 o
   9   0   0       80.38       81.02      2.29 o
  10   0   0       61.54       59.09      2.16 o
  11   0   0      270.87      292.67     11.18 o
  12   0   0        0.02        0.67      1.92 o
  13   0   0        1.67        1.17      1.92 o
  14   0   0       11.55       10.51      2.67 o
  15   0   0       36.63       39.13      4.01 o
  16   0   0       13.80        9.85      3.17 o
  17   0   0        5.73        3.09      3.00 o
   1   1   0     1613.74     1603.07     23.85 o
   2   1   0      588.03      623.97      9.73 o
   3   1   0      883.05      757.01      5.75 o
   4   1   0     3288.43     3131.21     12.39 o
   5   1   0      270.87      256.13      2.17 o
   6   1   0      121.88      114.61      1.66 o
   7   1   0      236.25      275.15      7.19 o
   8   1   0       90.22       99.07      1.80 o
   9   1   0      213.55      217.54      2.70 o
  10   1   0       31.88       30.82      1.62 o
  11   1   0       32.49       30.52      2.27 o
  12   1   0       84.03       84.34      4.28 o
  13   1   0       86.59       85.37      3.24 o
  14   1   0       27.99       28.80      2.42 o
  15   1   0        8.06        9.18      1.92 o
  16   1   0        1.36        2.80      1.98 o
  17   1   0       98.68      111.33      5.63 o
   0   2   0     9096.46     8440.07    205.89 o
   1   2   0      756.37      854.80      3.82 o
   2   2   0       99.02      127.21      2.75 o
   3   2   0      296.16      249.47      2.72 o
   4   2   0      482.06      478.70      2.65 o
   5   2   0      176.04      187.86      1.96 o
   6   2   0      510.28      539.14      7.61 o
   7   2   0      529.26      545.58      3.83 o
   8   2   0      257.55      252.50      8.44 o
   9   2   0       86.22       76.59      1.85 o
  10   2   0      398.33      388.22      5.22 o
  11   2   0      411.31      395.67      5.52 o
  12   2   0       22.45       30.67      2.36 o
  13   2   0       66.29       60.83      2.95 o
  14   2   0        0.60        0.24      1.56 o
  15   2   0        0.93        0.77      1.84 o
  16   2   0       65.44       73.92      3.78 o
   1   3   0      893.10      926.54     10.50 o
   2   3   0       27.76       27.83      0.69 o
   3   3   0        5.68       10.05      0.50 o
   4   3   0       80.42       81.52      1.88 o
   5   3   0       81.20       69.45      1.56 o
   6   3   0      189.65      213.75      2.67 o
   7   3   0      178.58      159.10      4.45 o
   8   3   0       53.54       39.65      1.51 o
   9   3   0      221.82      190.82      3.69 o
  10   3   0       47.07       53.09      2.60 o
  11   3   0      225.88      203.17      7.76 o
  12   3   0        8.75        9.10      2.54 o
  13   3   0       93.35       88.52      5.51 o
  14   3   0       20.07       17.58      2.18 o
  15   3   0       23.27       25.11      2.59 o
  16   3   0        1.08        2.54      3.38 o
   0   4   0      433.77      501.26      4.84 o
   1   4   0      448.48      445.71      9.45 o
   2   4   0       49.52       61.01      1.21 o
   3   4   0      481.84      491.51      8.50 o
   4   4   0       13.68       14.47      0.80 o
   5   4   0       14.48       17.02      1.12 o
   6   4   0       32.07       35.30      2.24 o
   7   4   0       50.71       64.05      2.39 o
   8   4   0        1.94        1.79      1.75 o
   9   4   0        0.24        0.11      1.15 o
  10   4   0      726.46      694.14      7.52 o
  11   4   0       27.26       28.07      2.71 o
  12   4   0        0.11       -0.17      1.48 o
  13   4   0       35.16       39.42      2.74 o
  14   4   0       22.72       23.80      3.50 o
  15   4   0        0.08       -1.38      1.92 o
   1   5   0      162.23      176.49      2.23 o
   2   5   0      547.21      518.17     11.43 o
   3   5   0      166.39      207.30      4.46 o
   4   5   0      223.42      236.27      8.59 o
   5   5   0        9.73       15.26      1.10 o
   6   5   0       28.43       26.80      1.83 o
   7   5   0       28.21       24.07      2.03 o
   8   5   0       19.85       18.35      1.80 o
   9   5   0      602.08      596.24     17.02 o
  10   5   0       59.50       61.50      4.30 o
  11   5   0       28.91       27.42      2.33 o
  12   5   0        4.59        6.80      1.80 o
  13   5   0       21.73       20.53      2.36 o
  14   5   0        0.64       -0.05      1.86 o
   0   6   0       34.51       28.95      2.88 o
   1   6   0      195.53      201.17      3.24 o
   2   6   0       73.40       83.05      1.90 o
   3   6   0       53.54       57.78      1.68 o
   4   6   0       66.61       66.93      1.78 o
   5   6   0       14.28       15.16      1.25 o
   6   6   0        6.75        4.63      1.08 o
   7   6   0       20.02       21.26      1.89 o
   8   6   0        0.19        0.28      1.35 o
   9   6   0       35.57       33.91      3.50 o
  10   6   0        3.79        2.15      1.65 o
  11   6   0        3.89        7.47      4.88 o
  12   6   0       20.28       17.07      2.39 o
  13   6   0        2.14        3.54      1.98 o
   1   7   0      131.73      123.79      3.80 o
   2   7   0        2.62        1.13      0.91 o
   3   7   0      142.06      139.65      3.11 o
   4   7   0       26.57       25.33      1.51 o
   5   7   0        2.60        1.90      1.14 o
   6   7   0       32.22       30.31      2.39 o
   7   7   0        6.26        4.53      2.67 o
   8   7   0      128.39      132.73      3.98 o
   9   7   0       55.52       54.04      3.10 o
  10   7   0        0.34       -0.67      1.74 o
  11   7   0      120.23      127.85      4.42 o
  12   7   0       22.19       26.22      2.77 o
   0   8   0        2.62        3.50      2.25 o
   1   8   0        0.03       -0.33      2.17 o
   2   8   0       86.68       88.10      2.68 o
   3   8   0        8.07        8.42      1.22 o
   4   8   0        9.03        7.58      1.22 o
   5   8   0        0.55       -0.46      1.44 o
   6   8   0       14.64       11.19      2.21 o
   7   8   0        6.79        4.96      1.94 o
   8   8   0        6.50        3.13      1.97 o
   9   8   0      153.72      169.45      4.84 o
  10   8   0       20.63       24.68      2.74 o
   1   9   0       40.43       41.71      2.45 o
   2   9   0       21.89       19.43      1.90 o
   3   9   0        0.00        1.04      1.46 o
   4   9   0       13.49       15.70      4.21 o
   5   9   0       50.34       54.13      3.26 o
   6   9   0       36.29       40.50      3.30 o
   7   9   0       83.07       84.59      3.95 o
   0  10   0        0.05       -0.64      2.17 o
   1  10   0       10.50       15.18      2.06 o
 -17   1   1        7.76        9.33      2.54 o
 -16   1   1       12.04       16.15      2.36 o
 -15   1   1        1.20       -0.16      2.13 o
 -14   1   1        4.63        5.86      1.68 o
 -13   1   1       39.96       37.51      2.05 o
 -12   1   1        0.50       -0.26      0.99 o
 -11   1   1       66.96       69.13      2.11 o
 -10   1   1       67.52       69.22      1.93 o
  -9   1   1       18.48       11.34      1.50 o
  -8   1   1        2.59        6.03      0.77 o
  -7   1   1        6.87       15.47      2.10 o
  -6   1   1        2.44        0.74      0.53 o
  -5   1   1      355.81      333.21      2.56 o
  -4   1   1      468.46      440.71      3.33 o
  -3   1   1      921.54      847.88     10.33 o
  -2   1   1     3981.11     3645.98     39.35 o
  -1   1   1      176.43      203.67      5.52 o
   0   1   1      220.34      193.73      2.24 o
   1   1   1     4257.04     3965.14     60.18 o
   2   1   1    10469.35     9449.95     93.36 o
   3   1   1     3470.79     3269.08     13.91 o
   4   1   1       79.72       63.57      4.90 o
   5   1   1      368.57      367.59      3.60 o
   6   1   1     2634.03     2814.79     13.24 o
   7   1   1      113.02      126.45      2.60 o
   8   1   1      220.78      229.74      3.60 o
   9   1   1       89.09       86.93      2.66 o
  10   1   1        3.89        6.80      1.39 o
  11   1   1        0.35       -1.23      1.23 o
  12   1   1      198.91      169.93      3.95 o
  13   1   1        0.28        1.44      1.44 o
  14   1   1        3.75        1.60      1.56 o
  15   1   1       17.67       16.16      2.12 o
  16   1   1       64.53       77.64      3.77 o
  17   1   1        8.55       11.93      2.42 o
 -16   2   1      192.99      210.52      5.31 o
 -15   2   1       90.38       94.02      3.80 o
 -14   2   1       12.35       11.05      1.89 o
 -13   2   1        3.78        1.96      1.21 o
 -12   2   1      163.98      158.09      5.22 o
 -11   2   1      616.56      619.97      7.34 o
 -10   2   1       85.15       80.25      2.06 o
  -9   2   1      285.63      278.95      8.38 o
  -8   2   1      174.46      177.88      2.82 o
  -7   2   1        3.37        8.28      0.79 o
  -6   2   1      557.96      587.95     15.60 o
  -5   2   1        5.43       14.10      1.04 o
  -4   2   1       90.43       89.60      1.43 o
  -3   2   1      256.75      274.38      3.89 o
  -2   2   1      270.48      239.76      5.74 o
  -1   2   1      869.29      911.51     11.25 o
   0   2   1     5963.67     5930.67     76.23 o
   1   2   1     1729.46     1650.52     30.69 o
   2   2   1     1342.84     1429.44      9.95 o
   3   2   1     1957.89     2048.50     23.30 o
   4   2   1        9.89        7.89      0.65 o
   5   2   1      381.19      345.49      2.27 o
   6   2   1      413.61      386.69      7.60 o
   7   2   1     2193.10     2236.53     19.64 o
   8   2   1        9.66        5.86      1.15 o
   9   2   1      217.01      216.51     13.18 o
  10   2   1       13.95       16.70      2.63 o
  11   2   1        0.30        2.98      2.21 o
  12   2   1        5.61        5.78      1.53 o
  13   2   1       34.37       30.00      2.38 o
  14   2   1      127.18      123.75      3.92 o
  15   2   1       90.12       88.62      3.77 o
  16   2   1        6.53        6.63      2.12 o
 -16   3   1        9.97       12.53      2.45 o
 -15   3   1        4.23        3.05      2.01 o
 -14   3   1       13.75       12.98      2.09 o
 -13   3   1        5.51        2.29      2.59 o
 -12   3   1       53.78       48.40      2.74 o
 -11   3   1        5.26        4.64      1.44 o
 -10   3   1      694.66      647.20      8.51 o
  -9   3   1       22.73       25.35      1.59 o
  -8   3   1       20.38       25.70      1.50 o
  -7   3   1       57.85       59.21      1.64 o
  -6   3   1      700.33      702.15     10.80 o
  -5   3   1      425.23      402.24      6.46 o
  -4   3   1        0.28        0.50      0.53 o
  -3   3   1     1381.96     1440.69     33.05 o
  -2   3   1       78.71       95.98      1.47 o
  -1   3   1      898.60      911.46     15.03 o
   0   3   1       73.33       62.90      4.17 o
   1   3   1     6502.52     6281.92     62.26 o
   2   3   1     1758.62     1689.96     26.69 o
   3   3   1      413.02      378.15      2.57 o
   4   3   1      681.31      757.37     14.37 o
   5   3   1     1555.20     1541.00     14.89 o
   6   3   1      811.12      827.63      7.92 o
   7   3   1        0.62        2.47      0.60 o
   8   3   1       11.98       12.07      1.35 o
   9   3   1      109.93      109.50      8.68 o
  10   3   1      100.55      101.50      3.16 o
  11   3   1        4.08        0.71      1.30 o
  12   3   1      182.23      171.18     10.14 o
  13   3   1       23.18       31.97      2.66 o
  14   3   1        7.60       11.24      2.03 o
  15   3   1        0.08        0.33      1.89 o
  16   3   1       47.59       54.20      3.69 o
 -15   4   1        0.75        0.54      1.89 o
 -14   4   1       36.49       35.72      2.84 o
 -13   4   1        6.85        7.70      1.77 o
 -12   4   1       85.58       78.97      3.16 o
 -11   4   1        0.00       -0.46      1.32 o
 -10   4   1       69.03       73.67      2.89 o
  -9   4   1      113.53      114.21      5.51 o
  -8   4   1       17.35       20.65      1.30 o
  -7   4   1        2.24        2.71      0.82 o
  -6   4   1       35.51       29.67      1.49 o
  -5   4   1      170.87      177.76      3.88 o
  -4   4   1       75.11       80.92      1.74 o
  -3   4   1       63.09       59.56      1.32 o
  -2   4   1       24.01       22.32      1.50 o
  -1   4   1       28.15       41.51      1.78 o
   0   4   1       71.88       97.14      1.83 o
   1   4   1       34.38       52.11      1.07 o
   2   4   1      150.58      163.87      1.92 o
   3   4   1      608.09      598.40      6.66 o
   4   4   1      149.03      160.69      2.02 o
   5   4   1      102.33      112.59      3.76 o
   6   4   1        0.61        1.16      0.61 o
   7   4   1       46.80       50.06      1.82 o
   8   4   1       10.66        7.05      1.36 o
   9   4   1      785.72      736.45     10.60 o
  10   4   1      244.45      243.65      5.13 o
  11   4   1       80.85       82.82      4.88 o
  12   4   1      140.26      132.38      3.84 o
  13   4   1       32.27       32.53      3.50 o
  14   4   1        1.99        1.88      1.86 o
  15   4   1       13.22       14.40      2.39 o
 -14   5   1        3.85        2.38      1.94 o
 -13   5   1       14.29       14.74      2.18 o
 -12   5   1      269.45      261.64      5.25 o
 -11   5   1       42.58       39.58      2.77 o
 -10   5   1       95.94       96.92      3.25 o
  -9   5   1      104.50      105.90      3.24 o
  -8   5   1      334.74      305.40      4.90 o
  -7   5   1       22.12       24.52      1.98 o
  -6   5   1       15.02       19.56      1.27 o
  -5   5   1       34.84       34.75      2.39 o
  -4   5   1      511.50      523.50     14.98 o
  -3   5   1       87.60       87.06      1.74 o
  -2   5   1       23.35       23.80      1.77 o
  -1   5   1       40.05       43.75      1.62 o
   0   5   1        7.83       14.08      0.76 o
   1   5   1      753.91      756.97      5.17 o
   2   5   1        4.77        9.01      0.61 o
   3   5   1       16.24       15.26      0.76 o
   4   5   1        1.28        0.58      0.59 o
   5   5   1      105.94       97.69      1.73 o
   6   5   1        0.70        0.59      0.89 o
   7   5   1        7.74        7.10      1.39 o
   8   5   1      102.54      104.47      3.19 o
   9   5   1        4.35        4.99      1.50 o
  10   5   1        4.49        5.30      1.62 o
  11   5   1       13.65       11.48      1.94 o
  12   5   1       29.27       27.24      2.36 o
  13   5   1       19.99       20.55      4.01 o
  14   5   1       13.31       11.89      2.88 o
 -13   6   1        0.23        0.46      2.21 o
 -12   6   1        2.76        3.86      2.46 o
 -11   6   1       17.56       12.93      2.06 o
 -10   6   1        1.96        1.73      1.59 o
  -9   6   1        2.14        1.94      1.44 o
  -8   6   1        0.13       -0.44      1.39 o
  -7   6   1      112.61      108.98      3.42 o
  -6   6   1      133.20      131.01      2.67 o
  -5   6   1        2.03        2.45      1.01 o
  -4   6   1       34.84       35.26      1.49 o
  -3   6   1      208.52      197.03      4.47 o
  -2   6   1      154.25      153.29      2.62 o
  -1   6   1        2.11        1.52      0.96 o
   0   6   1       14.95       14.68      3.21 o
   1   6   1        0.21        1.32      0.93 o
   2   6   1       28.27       30.71      1.29 o
   3   6   1        8.32        7.64      0.83 o
   4   6   1      333.54      320.03      7.17 o
   5   6   1       26.05       22.63      1.54 o
   6   6   1       38.27       37.30      2.27 o
   7   6   1        1.71        1.95      1.33 o
   8   6   1       79.57       72.22      4.30 o
   9   6   1        8.76        8.45      1.71 o
  10   6   1        2.66        1.06      1.62 o
  11   6   1      152.18      154.02      4.40 o
  12   6   1       12.17        9.46      2.12 o
  13   6   1       26.81       29.83      2.74 o
 -12   7   1       34.17       40.83      3.41 o
 -11   7   1        9.52       13.91      2.33 o
 -10   7   1       14.86       11.15      2.09 o
  -9   7   1       31.19       30.40      2.55 o
  -8   7   1       36.03       36.78      2.71 o
  -7   7   1       81.14       77.41      3.16 o
  -6   7   1        4.96        4.45      1.56 o
  -5   7   1       42.55       43.52      2.27 o
  -4   7   1       32.24       29.55      1.57 o
  -3   7   1        8.56       11.36      1.12 o
  -2   7   1       34.30       31.20      1.61 o
  -1   7   1       14.10       16.27      1.41 o
   0   7   1       65.55       68.68      2.34 o
   1   7   1      112.45      102.12      6.22 o
   2   7   1        3.07        4.07      1.01 o
   3   7   1       31.52       28.52      1.82 o
   4   7   1       64.62       70.68      2.28 o
   5   7   1        0.27       -0.08      1.29 o
   6   7   1       26.55       24.77      4.84 o
   7   7   1       82.01       76.53      3.16 o
   8   7   1      115.36      112.26      7.47 o
   9   7   1       27.32       26.79      2.48 o
  10   7   1        0.40        2.69      1.77 o
  11   7   1      181.71      195.24      5.19 o
  12   7   1        7.08       11.57      2.36 o
 -10   8   1        3.85        2.98      2.17 o
  -9   8   1       44.03       55.32      3.42 o
  -8   8   1       73.59       76.77      3.66 o
  -7   8   1       89.74       90.53      3.71 o
  -6   8   1       13.38       10.14      1.95 o
  -5   8   1       30.11       34.46      5.72 o
  -4   8   1      104.74      112.18      2.81 o
  -3   8   1      122.82      118.66      4.25 o
  -2   8   1       24.31       26.14      1.61 o
  -1   8   1        0.64        0.51      1.53 o
   0   8   1       14.89       13.19      1.63 o
   1   8   1       70.01       69.59      2.57 o
   2   8   1       35.69       34.25      2.53 o
   3   8   1        8.92        8.63      1.44 o
   4   8   1        3.24       -0.06      1.50 o
   5   8   1       17.11       19.78      2.25 o
   6   8   1        5.90        8.45      1.89 o
   7   8   1       64.66       66.14      3.36 o
   8   8   1        2.10        0.43      1.80 o
   9   8   1      100.41      102.72      4.10 o
  10   8   1        7.60        6.81      2.34 o
  -7   9   1        6.03        4.60      2.12 o
  -6   9   1        4.09        2.21      2.01 o
  -5   9   1        0.27        1.37      1.79 o
  -4   9   1        0.46        0.99      1.85 o
  -3   9   1        0.04        0.53      1.27 o
  -2   9   1        0.51        0.63      1.27 o
  -1   9   1        3.18        4.45      1.54 o
   0   9   1        1.38        4.26      2.84 o
   1   9   1        5.61        6.27      1.62 o
   2   9   1        0.02       -1.14      1.41 o
   3   9   1        0.01       -0.09      1.39 o
   4   9   1        3.35        0.90      1.83 o
   5   9   1       16.62       15.57      2.75 o
   6   9   1        0.82       -1.23      1.97 o
   7   9   1        0.03        3.55      2.15 o
  -1  10   1       31.92       26.22      2.82 o
   0  10   1        9.06        9.90      2.48 o
   1  10   1        6.82        9.02      2.02 o
 -17   0   2       44.70       47.90      4.84 o
 -16   0   2      205.34      246.65      7.84 o
 -15   0   2       33.00       26.20      3.34 o
 -14   0   2       23.51       19.86      2.92 o
 -13   0   2        1.59        1.08      2.00 o
 -12   0   2       42.33       40.51      2.59 o
 -11   0   2     1146.55     1141.54     24.82 o
 -10   0   2      425.70      415.30     11.72 o
  -9   0   2     3164.41     3195.85     16.36 o
  -8   0   2      129.05      165.37      3.50 o
  -7   0   2      273.79      256.90      3.23 o
  -6   0   2      256.22      259.82      3.03 o
  -5   0   2     2862.76     2801.16     38.67 o
  -4   0   2     3571.79     3336.04     81.56 o
  -3   0   2     1858.11     1698.52     10.85 o
  -2   0   2      126.36      117.90      1.42 o
  -1   0   2     5028.08     4558.78     26.20 o
   0   0   2      748.47      720.60      6.01 o
   1   0   2        3.37        2.49      0.25 o
   2   0   2     2970.49     2636.88     79.65 o
   3   0   2    11139.82    10064.07    100.15 o
   4   0   2     2499.12     2352.46     28.24 o
   5   0   2      207.58      285.87      9.39 o
   6   0   2      160.90      198.93      2.95 o
   7   0   2      377.88      422.34      9.47 o
   8   0   2      441.92      471.37      5.07 o
   9   0   2       84.13      105.39      4.01 o
  10   0   2      235.77      257.08      6.01 o
  11   0   2       26.05       16.19      2.42 o
  12   0   2       25.27       21.86      2.75 o
  13   0   2       84.91       80.60      4.42 o
  14   0   2       19.42       17.36      2.92 o
  15   0   2        3.73        8.34      2.75 o
  16   0   2        1.01       -2.17      2.59 o
 -16   1   2       54.12       56.68      3.48 o
 -15   1   2       42.90       38.31      2.95 o
 -14   1   2       29.32       31.70      2.65 o
 -13   1   2       72.14       78.13      2.61 o
 -12   1   2       11.54       14.64      1.14 o
 -11   1   2      121.58      126.23      2.76 o
 -10   1   2        0.01       -0.27      0.75 o
  -9   1   2      538.86      506.19      9.68 o
  -8   1   2       68.42       72.02      1.70 o
  -7   1   2      540.66      612.00      8.11 o
  -6   1   2        1.88        2.19      0.56 o
  -5   1   2      184.11      174.91      5.54 o
  -4   1   2      408.77      410.84      4.12 o
  -3   1   2      598.14      652.02      8.98 o
  -2   1   2      240.96      245.89      2.15 o
  -1   1   2     9529.05     8756.57    138.20 o
   0   1   2     7582.85     7260.09     57.01 o
   1   1   2      403.88      431.60      3.01 o
   2   1   2      288.55      316.36      3.08 o
   3   1   2     1130.65     1188.63     17.59 o
   4   1   2     1386.41     1443.35     19.94 o
   5   1   2     1584.22     1669.32     19.33 o
   6   1   2     3003.55     3092.90     50.16 o
   7   1   2      175.08      148.56      2.82 o
   8   1   2     1368.44     1405.68     23.08 o
   9   1   2      117.00      126.50      3.04 o
  10   1   2       30.92       31.22      2.18 o
  11   1   2        3.74        6.56      1.47 o
  12   1   2      339.57      285.61     17.52 o
  13   1   2       18.97       12.18      2.04 o
  14   1   2       19.24       15.97      2.00 o
  15   1   2       18.02       18.62      2.46 o
  16   1   2        3.12        4.85      2.05 o
 -16   2   2        8.48       14.14      2.42 o
 -15   2   2        6.94        8.19      2.09 o
 -14   2   2        0.47       -0.66      1.28 o
 -13   2   2        0.41       -0.83      1.18 o
 -12   2   2        0.93        1.06      1.08 o
 -11   2   2      215.74      198.67      4.19 o
 -10   2   2       53.53       63.55      2.72 o
  -9   2   2      151.81      145.46      2.48 o
  -8   2   2        7.69        7.23      0.91 o
  -7   2   2      655.52      678.35      6.69 o
  -6   2   2       17.65       15.11      3.25 o
  -5   2   2      190.19      183.15      3.50 o
  -4   2   2      481.76      463.03      3.48 o
  -3   2   2      368.57      383.50      4.31 o
  -2   2   2       12.01       13.49      0.73 o
  -1   2   2     3858.60     3838.65     46.57 o
   0   2   2     5411.80     5219.36     85.50 o
   1   2   2      594.46      555.07      8.66 o
   2   2   2     2853.56     2869.84     26.28 o
   3   2   2     2200.09     2165.21     13.67 o
   4   2   2      123.80      132.35      1.51 o
   5   2   2      314.03      324.75     10.44 o
   6   2   2      260.78      243.64      3.22 o
   7   2   2      677.07      590.61      9.29 o
   8   2   2        7.23        1.52      0.80 o
   9   2   2        5.25        9.40      1.12 o
  10   2   2       21.70       23.99      1.94 o
  11   2   2        0.45        0.55      1.27 o
  12   2   2        0.47        0.21      1.71 o
  13   2   2        4.69        6.37      1.65 o
  14   2   2        2.18       -0.21      1.56 o
  15   2   2       39.74       45.81      3.24 o
  16   2   2        9.02        7.97      2.18 o
 -16   3   2        0.12        0.13      2.09 o
 -15   3   2        0.21        0.88      1.55 o
 -14   3   2       13.89       14.16      1.69 o
 -13   3   2       21.43       18.79      2.09 o
 -12   3   2        5.04        4.53      1.56 o
 -11   3   2      559.77      535.65     14.52 o
 -10   3   2      449.92      438.90     17.50 o
  -9   3   2       29.87       32.30      1.75 o
  -8   3   2       84.83       97.41      2.39 o
  -7   3   2       21.25       22.50      1.40 o
  -6   3   2      163.25      169.46      2.83 o
  -5   3   2      526.40      585.16     14.42 o
  -4   3   2      395.22      420.62      3.29 o
  -3   3   2      319.27      347.12      3.16 o
  -2   3   2      565.93      554.42      7.23 o
  -1   3   2       73.50       53.96      1.48 o
   0   3   2       32.52       27.91      1.11 o
   1   3   2      440.06      417.61      4.88 o
   2   3   2      638.31      738.54      9.48 o
   3   3   2      326.77      334.33      2.46 o
   4   3   2      780.53      802.47     14.39 o
   5   3   2      102.19      111.10      1.67 o
   6   3   2        0.30        0.81      0.69 o
   7   3   2       13.04       17.88      1.14 o
   8   3   2       34.96       39.07      1.81 o
   9   3   2       65.82       68.12      2.76 o
  10   3   2      285.12      268.72      4.60 o
  11   3   2        3.85        4.97      1.47 o
  12   3   2        8.03        6.39      1.65 o
  13   3   2       46.33       45.29      2.83 o
  14   3   2       37.99       32.61      2.73 o
  15   3   2       19.49       20.92      2.63 o
  16   3   2        5.35        9.99      2.42 o
 -15   4   2        7.87        7.81      2.18 o
 -14   4   2        0.72        0.39      2.04 o
 -13   4   2       16.18       17.69      2.06 o
 -12   4   2       16.97       16.58      1.97 o
 -11   4   2       22.88       21.11      2.29 o
 -10   4   2      184.41      178.81      5.01 o
  -9   4   2        3.08        2.89      0.99 o
  -8   4   2       90.63       90.31      2.58 o
  -7   4   2      413.08      405.64      3.86 o
  -6   4   2       28.84       28.25      1.45 o
  -5   4   2       31.77       34.32      1.45 o
  -4   4   2      284.13      297.42      3.03 o
  -3   4   2       26.01       21.19      1.05 o
  -2   4   2      158.20      160.71      2.71 o
  -1   4   2       31.35       31.54      1.33 o
   0   4   2     1491.71     1578.97     20.30 o
   1   4   2      897.92      997.36     12.47 o
   2   4   2      512.19      551.27     10.46 o
   3   4   2       56.89       63.48      1.72 o
   4   4   2      124.03      119.29      1.74 o
   5   4   2        9.51       10.96      0.79 o
   6   4   2      378.55      367.83      8.19 o
   7   4   2        4.12        4.65      0.94 o
   8   4   2        1.21        1.19      0.94 o
   9   4   2      209.87      211.41      4.32 o
  10   4   2      158.33      153.16      3.77 o
  11   4   2       83.56       77.01      3.10 o
  12   4   2        2.37        2.25      1.56 o
  13   4   2       20.08       21.55      2.33 o
  14   4   2        1.13        1.30      1.92 o
  15   4   2       88.08       99.34      6.17 o
 -14   5   2        5.55        0.53      1.92 o
 -13   5   2      117.57      126.25      4.16 o
 -12   5   2        1.12       -1.10      1.60 o
 -11   5   2        0.11       -0.16      2.00 o
 -10   5   2       87.43       87.12      3.19 o
  -9   5   2       18.40       15.84      1.71 o
  -8   5   2        0.02        0.64      0.99 o
  -7   5   2      484.04      458.15     10.02 o
  -6   5   2       84.16       79.80      3.15 o
  -5   5   2      276.95      275.47      9.51 o
  -4   5   2       76.19       84.53      1.74 o
  -3   5   2      194.59      199.57      3.38 o
  -2   5   2       61.94       64.88      2.21 o
  -1   5   2        3.21        3.91      0.86 o
   0   5   2      128.77      149.41      2.46 o
   1   5   2       30.55       32.77      1.30 o
   2   5   2       44.67       52.29      2.33 o
   3   5   2        4.24        2.64      0.60 o
   4   5   2       56.97       47.58      1.42 o
   5   5   2        0.95        0.90      0.69 o
   6   5   2       17.85       22.89      1.86 o
   7   5   2      128.69      131.32      3.89 o
   8   5   2       70.52       72.33      2.25 o
   9   5   2        5.70        4.66      1.47 o
  10   5   2        7.38        7.29      2.04 o
  11   5   2       44.54       43.87      2.83 o
  12   5   2        1.58        1.57      1.65 o
  13   5   2        0.00       -0.97      2.59 o
  14   5   2        0.80       -0.40      1.92 o
 -13   6   2        2.32        2.72      2.06 o
 -12   6   2       46.44       46.95      3.25 o
 -11   6   2       25.39       20.33      3.00 o
 -10   6   2       14.12       11.69      1.92 o
  -9   6   2        0.12        0.11      1.44 o
  -8   6   2        9.97       10.60      1.88 o
  -7   6   2      123.14      123.75      5.86 o
  -6   6   2      222.78      234.33      3.41 o
  -5   6   2        9.18       10.13      2.62 o
  -4   6   2        7.67        9.12      0.97 o
  -3   6   2      320.21      295.95      8.43 o
  -2   6   2      132.96      124.88      3.07 o
  -1   6   2      122.81      125.97      2.57 o
   0   6   2        0.01       -0.89      0.89 o
   1   6   2       43.08       41.15      1.89 o
   2   6   2      184.21      197.19      7.30 o
   3   6   2      134.46      130.63      2.28 o
   4   6   2       55.60       65.17      3.30 o
   5   6   2        3.29        1.38      1.24 o
   6   6   2       86.86       88.51      2.95 o
   7   6   2       56.09       57.21      2.71 o
   8   6   2       89.50       95.45      8.18 o
   9   6   2      470.01      450.25      9.26 o
  10   6   2      193.11      190.52      8.30 o
  11   6   2       41.65       40.33      3.80 o
  12   6   2       15.14       11.58      2.18 o
  13   6   2       49.63       62.87      3.57 o
 -12   7   2        1.45       -0.53      2.42 o
 -11   7   2       31.69       32.63      2.85 o
 -10   7   2       12.68       15.39      3.80 o
  -9   7   2       63.46       65.59      3.21 o
  -8   7   2        2.00        3.21      1.65 o
  -7   7   2       22.19       22.39      2.06 o
  -6   7   2       10.48        8.96      1.36 o
  -5   7   2        0.39        0.69      1.06 o
  -4   7   2        0.00        0.78      0.91 o
  -3   7   2       18.15       18.91      1.28 o
  -2   7   2       18.88       18.92      1.29 o
  -1   7   2       15.74       19.84      1.49 o
   0   7   2       10.82       10.85      1.36 o
   1   7   2        4.68        5.99      1.75 o
   2   7   2       20.09       15.80      1.23 o
   3   7   2        9.76       12.86      1.20 o
   4   7   2       23.80       24.61      2.09 o
   5   7   2        6.57        5.47      1.59 o
   6   7   2       15.22       11.12      1.77 o
   7   7   2       48.19       49.69      2.83 o
   8   7   2        1.96        3.85      1.75 o
   9   7   2        3.24        1.94      1.74 o
  10   7   2      121.12      120.55      7.47 o
  11   7   2        5.04        4.13      2.11 o
  12   7   2        6.76        9.56      2.45 o
 -10   8   2       48.30       51.51      3.51 o
  -9   8   2       62.84       62.71      6.68 o
  -8   8   2       93.93      107.10      4.01 o
  -7   8   2        2.17        1.23      1.67 o
  -6   8   2        9.33       12.42      2.03 o
  -5   8   2        1.56       -1.26      1.26 o
  -4   8   2        0.24       -0.46      1.06 o
  -3   8   2        1.66        0.90      1.09 o
  -2   8   2      241.68      232.38      3.39 o
  -1   8   2       36.62       38.00      2.68 o
   0   8   2        7.05        9.58      1.55 o
   1   8   2        3.67        1.65      1.20 o
   2   8   2       61.78       59.81      2.08 o
   3   8   2        9.22       10.55      1.49 o
   4   8   2       27.54       27.87      2.39 o
   5   8   2        0.05        0.08      1.56 o
   6   8   2        0.01       -1.29      2.25 o
   7   8   2       47.18       41.59      3.75 o
   8   8   2       26.42       20.63      2.75 o
   9   8   2        3.07        2.46      2.12 o
  10   8   2        6.10        7.27      2.30 o
  -7   9   2       24.58       30.90      2.87 o
  -6   9   2       98.05      104.09      4.13 o
  -5   9   2       59.71       65.75      3.45 o
  -4   9   2       14.95       12.06      1.55 o
  -3   9   2      145.05      144.21      3.55 o
  -2   9   2        0.07       -0.51      1.23 o
  -1   9   2       58.31       61.19      2.40 o
   0   9   2       15.87       19.98      1.70 o
   1   9   2        5.77        6.65      1.61 o
   2   9   2        0.14       -0.69      1.41 o
   3   9   2       14.64       12.33      1.67 o
   4   9   2        5.01        5.50      1.91 o
   5   9   2        7.83        4.14      2.25 o
   6   9   2        0.76        0.29      2.03 o
   7   9   2        0.72       -0.04      2.92 o
 -16   1   3        3.00        1.18      1.92 o
 -15   1   3        2.98        4.09      1.89 o
 -14   1   3       13.60       13.54      1.62 o
 -13   1   3       68.86       65.49      2.52 o
 -12   1   3        4.07        2.33      0.97 o
 -11   1   3      243.00      238.09      5.47 o
 -10   1   3      371.40      345.11      5.55 o
  -9   1   3       37.88       32.78      1.57 o
  -8   1   3      169.74      172.27      2.10 o
  -7   1   3      116.64      124.05      1.85 o
  -6   1   3      112.31      130.12      3.22 o
  -5   1   3       28.33       39.95      1.06 o
  -4   1   3       28.28       34.52      0.96 o
  -3   1   3     3269.78     3271.99     35.82 o
  -2   1   3      292.37      301.46      3.00 o
  -1   1   3     2371.74     2397.87     29.26 o
   0   1   3     3362.28     3176.96     28.96 o
   1   1   3       38.97       22.89      0.58 o
   2   1   3      325.85      368.36      2.50 o
   3   1   3      188.93      171.05      1.35 o
   4   1   3       76.61       58.47      1.98 o
   5   1   3        0.85        0.84      0.40 o
   6   1   3      615.37      650.96      4.87 o
   7   1   3      414.42      419.57      7.47 o
   8   1   3       30.80       30.92      1.72 o
   9   1   3       13.10       10.85      1.14 o
  10   1   3       41.22       29.34      1.70 o
  11   1   3       19.14       16.34      1.75 o
  12   1   3       12.09       11.44      1.88 o
  13   1   3       16.62       19.68      2.01 o
  14   1   3       15.32       14.29      2.29 o
  15   1   3        1.97        1.43      1.86 o
  16   1   3        6.22        9.78      2.24 o
 -16   2   3      116.21      118.10      4.37 o
 -15   2   3        0.00        0.53      1.48 o
 -14   2   3       27.35       29.04      1.91 o
 -13   2   3       87.30       86.79      2.70 o
 -12   2   3       26.84       28.50      1.89 o
 -11   2   3      120.49      127.43      2.85 o
 -10   2   3      246.88      229.04     10.54 o
  -9   2   3      296.90      285.96      3.31 o
  -8   2   3       25.30       25.54      1.46 o
  -7   2   3      305.51      310.78      9.90 o
  -6   2   3       26.04       15.75      0.95 o
  -5   2   3        2.07        1.48      0.54 o
  -4   2   3        1.81        1.49      0.53 o
  -3   2   3      850.82      896.59     12.45 o
  -2   2   3      188.28      185.63      1.59 o
  -1   2   3     1799.31     1849.92     26.33 o
   0   2   3       20.84       26.18      0.89 o
   1   2   3      152.68      155.33      1.35 o
   2   2   3        6.76        5.18      0.51 o
   3   2   3       12.40       12.57      0.62 o
   4   2   3       32.10       36.33      1.30 o
   5   2   3      515.06      527.07      4.94 o
   6   2   3     1530.22     1577.61     20.53 o
   7   2   3       40.33       37.30      2.04 o
   8   2   3      218.89      224.56      3.02 o
   9   2   3     1140.55     1146.31      7.34 o
  10   2   3      710.95      717.16     11.31 o
  11   2   3       62.93       47.36      2.54 o
  12   2   3        7.10        6.83      1.62 o
  13   2   3       81.42       80.50      3.25 o
  14   2   3        7.19        5.75      1.83 o
  15   2   3        0.58        1.22      1.85 o
  16   2   3       29.35       32.77      2.86 o
 -16   3   3        0.95        2.20      2.18 o
 -15   3   3        0.17       -0.92      1.55 o
 -14   3   3       66.93       72.88      2.81 o
 -13   3   3        0.99        0.01      1.27 o
 -12   3   3        1.38       -0.17      1.44 o
 -11   3   3        0.27       -0.75      1.27 o
 -10   3   3      677.62      658.22     18.61 o
  -9   3   3      187.89      182.39      7.92 o
  -8   3   3       65.03       66.58      1.94 o
  -7   3   3      121.54      138.64      2.33 o
  -6   3   3        7.12        7.36      0.85 o
  -5   3   3      698.02      763.32     10.32 o
  -4   3   3      121.91      111.63      1.85 o
  -3   3   3      277.27      258.13      2.19 o
  -2   3   3        0.66        0.47      0.54 o
  -1   3   3       84.35       66.46      2.53 o
   0   3   3     1573.40     1643.41     23.16 o
   1   3   3       45.30       52.38      1.94 o
   2   3   3      436.08      507.08      5.03 o
   3   3   3      753.91      807.45      8.85 o
   4   3   3      696.73      710.88      7.30 o
   5   3   3      388.00      379.42      3.99 o
   6   3   3      330.48      320.95      6.62 o
   7   3   3      405.77      405.44      3.88 o
   8   3   3     1188.48     1139.41     16.72 o
   9   3   3        3.32        3.03      1.04 o
  10   3   3       42.62       43.68      2.04 o
  11   3   3        9.03        9.72      1.33 o
  12   3   3        2.68        3.04      1.59 o
  13   3   3        0.01       -0.11      1.56 o
  14   3   3        2.27        1.92      1.89 o
  15   3   3       89.24       96.54      4.04 o
  16   3   3        9.11        8.50      2.38 o
 -15   4   3        7.16        8.28      1.83 o
 -14   4   3        6.45       10.15      2.09 o
 -13   4   3       33.72       35.01      2.73 o
 -12   4   3       26.79       24.53      2.25 o
 -11   4   3        2.62        3.97      1.44 o
 -10   4   3      235.44      235.97      4.42 o
  -9   4   3       40.66       42.03      1.86 o
  -8   4   3       45.61       43.61      2.13 o
  -7   4   3       65.43       68.56      2.11 o
  -6   4   3      181.12      172.43      2.57 o
  -5   4   3       44.93       45.26      1.53 o
  -4   4   3      139.43      164.21      2.72 o
  -3   4   3      153.49      147.33      2.90 o
  -2   4   3       38.65       40.77      1.73 o
  -1   4   3      230.85      232.95      5.07 o
   0   4   3     2038.86     2099.84     15.51 o
   1   4   3      714.45      701.40      8.85 o
   2   4   3      412.81      429.31      6.90 o
   3   4   3        1.16        3.97      0.62 o
   4   4   3       28.12       24.52      1.13 o
   5   4   3       22.70       26.87      1.34 o
   6   4   3        9.58       14.74      0.95 o
   7   4   3      568.22      547.51     17.69 o
   8   4   3        4.87        3.63      1.04 o
   9   4   3      406.76      391.38      4.38 o
  10   4   3        6.58        7.07      1.26 o
  11   4   3      201.59      195.85      5.84 o
  12   4   3      104.23      112.98      3.69 o
  13   4   3       72.76       78.40      3.51 o
  14   4   3        5.51        7.76      2.09 o
  15   4   3       14.81       16.77      3.96 o
 -14   5   3       14.46       22.35      2.56 o
 -13   5   3       18.46       22.04      2.44 o
 -12   5   3        4.38        3.02      1.71 o
 -11   5   3        2.92        5.16      1.71 o
 -10   5   3       39.34       37.47      2.54 o
  -9   5   3       97.44       96.53      2.48 o
  -8   5   3      175.32      158.17      6.18 o
  -7   5   3        0.44       -0.38      0.88 o
  -6   5   3      193.81      190.94      3.86 o
  -5   5   3      732.65      713.85     16.65 o
  -4   5   3      565.05      536.38      8.43 o
  -3   5   3        2.07        1.49      0.68 o
  -2   5   3       76.51       77.13      2.33 o
  -1   5   3      117.07      124.14      3.80 o
   0   5   3       16.76       11.74      1.08 o
   1   5   3      101.62       95.55      1.98 o
   2   5   3       61.06       66.71      1.99 o
   3   5   3      423.88      425.69      3.02 o
   4   5   3       24.37       27.45      1.29 o
   5   5   3       24.27       17.87      1.03 o
   6   5   3       67.01       63.78      1.95 o
   7   5   3        1.60       -0.06      0.92 o
   8   5   3       84.02       86.11      3.17 o
   9   5   3       99.51       87.30      2.50 o
  10   5   3       99.87      104.38      2.81 o
  11   5   3        0.00       -0.36      1.52 o
  12   5   3       15.79       15.40      2.21 o
  13   5   3       14.16       11.64      4.05 o
  14   5   3        1.87        3.72      3.05 o
 -13   6   3        0.21       -1.85      1.91 o
 -12   6   3        3.17        1.10      1.92 o
 -11   6   3       20.46       22.69      2.33 o
 -10   6   3        2.84        0.31      1.62 o
  -9   6   3        4.35        3.81      1.59 o
  -8   6   3        0.76        0.50      1.12 o
  -7   6   3       34.65       36.99      1.94 o
  -6   6   3       27.19       26.97      1.78 o
  -5   6   3      268.70      240.87      6.82 o
  -4   6   3      316.64      291.89      4.00 o
  -3   6   3      125.97      118.47      3.56 o
  -2   6   3        5.25        6.73      1.30 o
  -1   6   3      615.96      618.35      8.17 o
   0   6   3      640.07      646.69      4.74 o
   1   6   3      168.48      170.35      2.32 o
   2   6   3        3.93        5.72      0.87 o
   3   6   3        2.37        2.26      0.70 o
   4   6   3       49.69       63.85      2.14 o
   5   6   3        7.46        2.54      1.09 o
   6   6   3        0.28        0.79      1.24 o
   7   6   3      329.16      309.10      5.88 o
   8   6   3       47.58       50.11      2.83 o
   9   6   3       37.38       44.86      2.71 o
  10   6   3       39.01       46.98      2.89 o
  11   6   3       30.66       27.37      2.57 o
  12   6   3        1.43        0.74      2.25 o
  13   6   3        3.69        2.88      2.15 o
 -11   7   3       23.04       22.87      2.63 o
 -10   7   3        1.80        0.54      1.80 o
  -9   7   3        2.88        0.05      1.74 o
  -8   7   3       53.10       54.22      3.01 o
  -7   7   3       50.94       48.98      2.34 o
  -6   7   3        2.14        2.00      1.20 o
  -5   7   3        0.80       -0.58      1.09 o
  -4   7   3        8.93        8.38      1.11 o
  -3   7   3        4.46        3.42      0.99 o
  -2   7   3       67.34       65.58      1.96 o
  -1   7   3      190.82      188.10      3.35 o
   0   7   3      385.33      386.16      4.92 o
   1   7   3      189.55      182.55      3.73 o
   2   7   3        3.87        2.29      1.00 o
   3   7   3      144.51      124.93      3.36 o
   4   7   3       75.38       58.60      2.27 o
   5   7   3       15.94        8.40      1.41 o
   6   7   3        0.60        0.50      1.71 o
   7   7   3        6.54        5.59      1.77 o
   8   7   3       69.18       72.08      4.21 o
   9   7   3       20.37       18.70      2.21 o
  10   7   3        3.35        4.90      2.00 o
  11   7   3        2.61        0.70      2.03 o
  -9   8   3        0.17        0.64      1.94 o
  -8   8   3       19.10       22.37      2.51 o
  -7   8   3       22.99       20.69      2.30 o
  -6   8   3        0.03       -1.30      1.36 o
  -5   8   3       52.42       51.61      2.43 o
  -4   8   3       32.05       32.84      1.82 o
  -3   8   3        5.98        4.54      1.23 o
  -2   8   3       50.59       52.03      2.13 o
  -1   8   3      174.16      194.74     10.93 o
   0   8   3       14.84       11.68      1.94 o
   1   8   3        1.55        1.69      1.11 o
   2   8   3        0.75        0.51      1.07 o
   3   8   3       26.36       29.65      1.70 o
   4   8   3       52.73       52.11      2.43 o
   5   8   3       33.91       35.23      3.42 o
   6   8   3        0.01       -0.01      1.59 o
   7   8   3       30.06       30.48      2.60 o
   8   8   3        7.46        7.69      2.06 o
   9   8   3       32.47       31.02      2.86 o
  -6   9   3       22.59       22.37      2.75 o
  -5   9   3       16.50       15.04      2.35 o
  -4   9   3        4.42        3.66      1.38 o
  -3   9   3        5.64        5.64      1.45 o
  -2   9   3       89.68       98.32      4.34 o
  -1   9   3        0.30       -1.32      1.32 o
   0   9   3       10.17       10.36      1.52 o
   1   9   3        0.37       -0.11      1.26 o
   2   9   3       12.95       16.29      1.62 o
   3   9   3        0.31       -1.08      1.43 o
   4   9   3       16.98       16.74      2.36 o
   5   9   3        4.41        5.97      2.07 o
   6   9   3        0.23        2.30      2.08 o
 -16   0   4       15.35       19.94      3.34 o
 -15   0   4        0.96        1.42      2.59 o
 -14   0   4        0.01        1.13      1.53 o
 -13   0   4        0.75        1.14      1.59 o
 -12   0   4       72.74       75.65      2.86 o
 -11   0   4       27.18       23.44      2.84 o
 -10   0   4       10.80        6.90      1.35 o
  -9   0   4        1.41        3.67      1.06 o
  -8   0   4      399.60      333.24      6.72 o
  -7   0   4      724.84      711.06     20.74 o
  -6   0   4      552.80      512.59     15.90 o
  -5   0   4        0.50        0.57      0.68 o
  -4   0   4      187.48      224.00      4.96 o
  -3   0   4     1170.72     1303.24     11.81 o
  -2   0   4     1031.63     1093.08      9.26 o
  -1   0   4      737.19      683.13      6.59 o
   0   0   4       32.87       43.06      1.75 o
   1   0   4      614.52      607.12     11.47 o
   2   0   4      412.04      380.19      2.48 o
   3   0   4      477.86      422.73      6.47 o
   4   0   4      743.81      679.06      4.28 o
   5   0   4      727.61      684.15     12.05 o
   6   0   4       48.07       70.29      4.36 o
   7   0   4       15.40       23.35      2.54 o
   8   0   4      273.24      246.36     13.14 o
   9   0   4       63.84       51.17      2.36 o
  10   0   4        0.11        0.98      1.27 o
  11   0   4      109.65       81.91      3.50 o
  12   0   4      561.99      483.37      9.01 o
  13   0   4       16.83       20.61      2.92 o
  14   0   4        6.19        8.43      2.67 o
  15   0   4        0.13       -0.75      2.67 o
  16   0   4       25.75       28.45      3.92 o
 -16   1   4        2.54        3.63      2.07 o
 -15   1   4       32.67       30.26      2.54 o
 -14   1   4       66.51       72.17      2.74 o
 -13   1   4       23.70       24.77      1.48 o
 -12   1   4      181.54      185.48      5.17 o
 -11   1   4      391.95      389.36      3.70 o
 -10   1   4     1369.18     1331.81      8.70 o
  -9   1   4      248.58      235.72      3.77 o
  -8   1   4        5.79        6.80      0.76 o
  -7   1   4      115.81      108.20      1.71 o
  -6   1   4        1.97        1.06      0.51 o
  -5   1   4      650.09      675.48      6.39 o
  -4   1   4      575.04      631.03      5.81 o
  -3   1   4     2721.19     2713.21      9.20 o
  -2   1   4       18.38       23.22      1.26 o
  -1   1   4      872.02      819.74      9.91 o
   0   1   4       24.36       35.88      1.61 o
   1   1   4      627.23      622.58      6.47 o
   2   1   4      282.85      339.18      3.71 o
   3   1   4      192.44      206.78      1.95 o
   4   1   4       64.71       85.20      1.85 o
   5   1   4      141.98      131.33      1.44 o
   6   1   4       78.18       86.97      1.56 o
   7   1   4      126.25      131.54      2.78 o
   8   1   4       35.02       33.54      1.42 o
   9   1   4       10.27       10.07      1.08 o
  10   1   4      233.78      234.76      2.99 o
  11   1   4      497.67      446.40      4.85 o
  12   1   4        2.44        0.18      1.39 o
  13   1   4        6.32        7.90      1.70 o
  14   1   4       83.02       85.66      3.54 o
  15   1   4       70.25       63.58      3.42 o
  16   1   4        0.44        4.22      2.12 o
 -16   2   4       12.28       16.72      2.51 o
 -15   2   4        1.75        1.18      1.57 o
 -14   2   4        1.06        0.84      1.38 o
 -13   2   4        7.25        9.11      1.44 o
 -12   2   4        1.22        1.65      0.96 o
 -11   2   4        2.34        1.12      0.91 o
 -10   2   4        5.63        5.78      0.95 o
  -9   2   4      379.24      369.87      8.13 o
  -8   2   4      258.79      247.69      5.03 o
  -7   2   4      404.07      414.15      5.71 o
  -6   2   4       24.28       25.67      1.32 o
  -5   2   4     1277.16     1373.88     20.39 o
  -4   2   4      841.65      846.42      8.08 o
  -3   2   4     2083.68     2174.55     16.94 o
  -2   2   4      270.54      235.91      3.26 o
  -1   2   4      171.24      214.59      1.99 o
   0   2   4      253.03      283.71      8.01 o
   1   2   4     1451.19     1536.49     13.50 o
   2   2   4       16.23       20.48      1.14 o
   3   2   4      194.38      199.27      2.26 o
   4   2   4      117.90      111.23      1.59 o
   5   2   4        6.82        3.86      0.52 o
   6   2   4       53.22       44.65      2.54 o
   7   2   4      201.98      206.85      2.09 o
   8   2   4      288.50      290.84      2.98 o
   9   2   4       13.06        9.95      1.01 o
  10   2   4       82.14       88.91      3.19 o
  11   2   4       90.09       87.55      2.77 o
  12   2   4        2.09        3.00      1.27 o
  13   2   4       25.24       24.54      2.27 o
  14   2   4       31.07       32.54      2.77 o
  15   2   4        6.20        5.97      2.07 o
  16   2   4       16.96       13.74      2.63 o
 -15   3   4       12.96       10.77      1.83 o
 -14   3   4       14.07       17.20      1.83 o
 -13   3   4       89.76       86.00      2.80 o
 -12   3   4       13.13        7.66      1.45 o
 -11   3   4        1.76        2.02      0.94 o
 -10   3   4        0.01       -0.80      0.99 o
  -9   3   4      201.54      202.42      4.29 o
  -8   3   4       86.29       94.08      2.72 o
  -7   3   4        1.90        2.87      0.85 o
  -6   3   4        3.56        2.95      0.79 o
  -5   3   4        5.71        3.77      0.72 o
  -4   3   4        1.90        2.26      0.63 o
  -3   3   4       65.88       72.03      2.01 o
  -2   3   4      315.83      320.88      7.27 o
  -1   3   4     1514.04     1556.93     22.11 o
   0   3   4      238.34      237.07      2.28 o
   1   3   4     2548.79     2691.61     41.00 o
   2   3   4      121.92      126.05      2.22 o
   3   3   4       38.19       57.51      1.10 o
   4   3   4       49.17       38.61      1.20 o
   5   3   4        4.15        4.49      0.58 o
   6   3   4      551.00      510.95      5.32 o
   7   3   4       86.85       95.79      1.65 o
   8   3   4      400.91      385.15      9.82 o
   9   3   4       33.53       26.73      1.76 o
  10   3   4       56.64       53.96      2.10 o
  11   3   4       14.45       12.71      1.43 o
  12   3   4      206.31      189.25      3.60 o
  13   3   4       18.14       19.92      2.24 o
  14   3   4       32.95       31.14      2.74 o
  15   3   4        0.85        1.59      2.01 o
 -15   4   4        0.51       -0.16      1.71 o
 -14   4   4       24.37       25.38      2.10 o
 -13   4   4       76.09       79.38      4.43 o
 -12   4   4       26.76       27.74      2.54 o
 -11   4   4       10.34       10.79      1.73 o
 -10   4   4       26.49       30.85      1.93 o
  -9   4   4        8.20        6.42      1.15 o
  -8   4   4        0.01        0.20      0.88 o
  -7   4   4       59.80       52.88      1.81 o
  -6   4   4       35.68       40.53      1.61 o
  -5   4   4        9.00       11.56      0.98 o
  -4   4   4        4.29        6.31      0.82 o
  -3   4   4        0.12        0.45      0.58 o
  -2   4   4      121.43      139.59      2.70 o
  -1   4   4      593.80      588.51      4.33 o
   0   4   4       43.43       38.90      1.91 o
   1   4   4        2.93        1.36      0.51 o
   2   4   4      662.14      727.67      6.85 o
   3   4   4       85.98       86.42      1.38 o
   4   4   4      172.36      179.07      5.24 o
   5   4   4       14.25       16.10      0.95 o
   6   4   4      161.88      164.08      3.18 o
   7   4   4       29.02       34.77      1.52 o
   8   4   4      539.70      517.70     15.66 o
   9   4   4       29.56       28.50      1.78 o
  10   4   4        0.01        0.41      1.05 o
  11   4   4        8.12       10.02      1.47 o
  12   4   4        1.01       -0.98      1.28 o
  13   4   4        2.90        4.45      1.86 o
  14   4   4       44.73       58.96      3.48 o
  15   4   4        2.92        3.04      2.18 o
 -14   5   4        5.55        1.01      3.34 o
 -13   5   4        0.40       -0.13      2.04 o
 -12   5   4       30.63       31.99      2.73 o
 -11   5   4        0.11       -0.14      1.62 o
 -10   5   4       13.44       12.85      1.80 o
  -9   5   4       23.30       21.32      1.51 o
  -8   5   4       15.51       14.97      1.36 o
  -7   5   4       12.53       13.76      1.27 o
  -6   5   4        1.05        0.96      0.88 o
  -5   5   4       14.20       13.13      1.15 o
  -4   5   4        3.80        3.31      0.79 o
  -3   5   4      140.23      139.72      3.01 o
  -2   5   4        6.81        6.93      1.20 o
  -1   5   4       33.69       38.84      2.53 o
   0   5   4       58.83       67.70      3.24 o
   1   5   4      117.18      112.68      1.68 o
   2   5   4       73.34       72.42      1.73 o
   3   5   4        2.68        3.93      0.74 o
   4   5   4       16.20       20.31      1.18 o
   5   5   4        0.27        1.34      0.77 o
   6   5   4       53.48       63.94      1.74 o
   7   5   4        8.97       13.36      1.09 o
   8   5   4       87.16       82.29      2.37 o
   9   5   4      101.10      101.85      4.54 o
  10   5   4      140.05      144.40      3.17 o
  11   5   4       54.11       58.81      2.55 o
  12   5   4        4.81        3.45      1.89 o
  13   5   4       18.36       16.17      2.33 o
  14   5   4       25.64       17.56      2.56 o
 -13   6   4       26.79       34.19      2.86 o
 -12   6   4        9.53        6.72      2.07 o
 -11   6   4        0.39       -1.13      1.65 o
 -10   6   4        5.08        4.60      1.89 o
  -9   6   4      141.70      138.97      3.86 o
  -8   6   4        1.87        0.54      1.12 o
  -7   6   4      232.14      227.97      7.81 o
  -6   6   4       51.79       49.80      2.04 o
  -5   6   4       62.24       61.60      2.65 o
  -4   6   4      154.17      144.44      4.93 o
  -3   6   4      202.17      191.39      3.05 o
  -2   6   4      645.94      590.38     11.52 o
  -1   6   4      388.22      423.73      4.45 o
   0   6   4      108.47      114.71      2.08 o
   1   6   4      429.61      404.95      6.07 o
   2   6   4      296.18      273.24      3.32 o
   3   6   4       36.43       31.53      1.45 o
   4   6   4       12.60       14.21      1.09 o
   5   6   4       10.85       14.54      1.12 o
   6   6   4       38.22       30.18      1.61 o
   7   6   4       63.58       52.00      2.07 o
   8   6   4        4.21        4.86      1.62 o
   9   6   4       78.64       78.57      3.25 o
  10   6   4        0.00        1.87      1.65 o
  11   6   4        2.86        0.67      1.86 o
  12   6   4        0.00       -0.30      2.34 o
  13   6   4        6.60        7.73      2.36 o
 -11   7   4        0.00        0.70      2.06 o
 -10   7   4       13.36       12.81      2.20 o
  -9   7   4       14.45       13.49      2.18 o
  -8   7   4        0.00       -1.06      1.56 o
  -7   7   4       18.88       14.78      1.63 o
  -6   7   4        2.56        1.62      1.23 o
  -5   7   4       16.07       13.85      1.46 o
  -4   7   4       18.53       21.01      1.34 o
  -3   7   4       35.64       34.09      1.71 o
  -2   7   4       11.66        9.43      1.13 o
  -1   7   4       15.62       18.88      1.57 o
   0   7   4        7.95        9.46      2.17 o
   1   7   4      141.03      144.97      2.59 o
   2   7   4       16.07       16.90      1.30 o
   3   7   4       26.26       32.02      1.71 o
   4   7   4        6.55        6.53      2.01 o
   5   7   4       23.35       26.10      1.83 o
   6   7   4        4.73        3.81      1.34 o
   7   7   4       12.68       12.10      1.92 o
   8   7   4       75.70       72.21      4.09 o
   9   7   4        5.46        5.67      2.34 o
  10   7   4       90.86       91.22      3.89 o
  11   7   4       13.54        7.85      3.00 o
  -9   8   4       40.50       43.47      3.75 o
  -8   8   4        7.49        8.00      2.12 o
  -7   8   4       59.76       57.97      3.27 o
  -6   8   4        0.20        0.74      1.43 o
  -5   8   4        1.00        3.53      1.40 o
  -4   8   4      109.30      110.76      4.27 o
  -3   8   4       18.64       16.20      1.44 o
  -2   8   4       96.85      103.67      2.85 o
  -1   8   4       78.75       81.80      3.45 o
   0   8   4        0.89        0.71      1.16 o
   1   8   4        1.80        2.25      1.12 o
   2   8   4        5.13        4.24      1.22 o
   3   8   4       70.67       69.22      2.66 o
   4   8   4        0.58       -0.18      1.29 o
   5   8   4       31.95       32.10      2.19 o
   6   8   4        7.27        7.80      2.34 o
   7   8   4        3.09        3.04      1.85 o
   8   8   4        0.37       -1.83      1.83 o
   9   8   4       80.53       80.15      3.88 o
  -6   9   4        1.55        2.09      2.01 o
  -5   9   4       11.90        8.48      1.79 o
  -4   9   4        0.20        0.97      1.38 o
  -3   9   4       68.75       75.90      2.58 o
  -2   9   4       30.08       31.93      1.90 o
  -1   9   4       56.87       52.15      2.72 o
   0   9   4        1.30        1.27      1.39 o
   1   9   4       17.22       23.45      1.80 o
   2   9   4        1.16       -0.49      1.29 o
   3   9   4       18.46       20.31      2.00 o
   4   9   4        0.00        1.38      1.94 o
   5   9   4        1.38        2.43      2.03 o
   6   9   4       24.10       30.20      2.94 o
 -16   1   5       21.20       24.55      2.59 o
 -15   1   5       15.37       19.10      1.91 o
 -14   1   5       28.51       31.60      2.17 o
 -13   1   5       31.59       30.81      1.73 o
 -12   1   5        0.35        1.92      1.03 o
 -11   1   5      121.37      118.77      2.35 o
 -10   1   5      349.78      352.54      3.43 o
  -9   1   5       20.70       21.05      1.11 o
  -8   1   5       12.37        9.07      0.86 o
  -7   1   5        7.21       14.00      0.85 o
  -6   1   5       19.63       15.97      0.87 o
  -5   1   5        0.23        0.88      0.50 o
  -4   1   5      332.21      357.80      5.69 o
  -3   1   5      827.59      827.32      6.26 o
  -2   1   5       82.51       87.31      2.43 o
  -1   1   5      156.06      164.14      2.40 o
   0   1   5        6.91        8.31      1.01 o
   1   1   5        3.25        9.34      0.42 o
   2   1   5        0.40        1.23      0.32 o
   3   1   5       11.49       14.81      0.64 o
   4   1   5       17.00       15.77      0.70 o
   5   1   5        7.04        8.01      0.58 o
   6   1   5        1.45       -0.07      0.51 o
   7   1   5      151.45      154.99      2.61 o
   8   1   5       15.49       13.32      0.98 o
   9   1   5        5.60        2.77      0.85 o
  10   1   5      149.65      135.34      2.40 o
  11   1   5        0.97        2.91      1.00 o
  12   1   5        0.99        1.03      1.18 o
  13   1   5       55.53       59.95      3.04 o
  14   1   5       46.00       41.55      4.71 o
  15   1   5       13.76       15.20      2.30 o
  16   1   5        0.11        1.89      2.17 o
 -15   2   5        8.74        9.24      1.79 o
 -14   2   5       48.47       48.16      3.09 o
 -13   2   5      114.54      116.14      5.71 o
 -12   2   5       37.33       33.34      1.78 o
 -11   2   5      170.44      170.37      2.99 o
 -10   2   5       10.66       11.89      1.08 o
  -9   2   5       24.03       22.64      1.86 o
  -8   2   5        3.10        2.31      0.76 o
  -7   2   5      113.21      107.96      4.05 o
  -6   2   5      234.90      210.30      3.72 o
  -5   2   5      272.61      301.91      4.99 o
  -4   2   5      280.29      321.07      4.94 o
  -3   2   5       95.92      112.45      1.51 o
  -2   2   5      565.91      613.40      6.81 o
  -1   2   5      266.40      266.90      3.21 o
   0   2   5       15.68       10.51      0.69 o
   1   2   5      769.02      857.86      7.54 o
   2   2   5      684.62      737.27      8.13 o
   3   2   5       53.74       79.31      1.03 o
   4   2   5        0.20        2.58      0.48 o
   5   2   5      140.70      142.96      2.28 o
   6   2   5      262.09      270.09      6.38 o
   7   2   5       10.40       11.04      0.77 o
   8   2   5      647.20      621.65      4.71 o
   9   2   5        1.66        1.06      0.83 o
  10   2   5       57.61       62.22      2.07 o
  11   2   5       43.07       41.30      2.12 o
  12   2   5       35.26       37.50      2.20 o
  13   2   5       63.22       57.24      2.52 o
  14   2   5        1.61        2.28      1.83 o
  15   2   5        0.67        0.84      1.92 o
 -15   3   5       19.34       20.05      2.05 o
 -14   3   5       25.44       31.19      2.15 o
 -13   3   5       31.56       29.80      2.09 o
 -12   3   5       30.88       27.43      2.16 o
 -11   3   5       22.22       23.85      1.41 o
 -10   3   5      324.59      328.83      3.97 o
  -9   3   5        0.00        0.47      0.82 o
  -8   3   5      198.86      195.66      4.29 o
  -7   3   5      130.59      141.60      3.95 o
  -6   3   5      543.22      570.34     11.66 o
  -5   3   5      148.06      155.59      3.32 o
  -4   3   5      544.08      588.30     10.10 o
  -3   3   5      118.81      136.45      2.84 o
  -2   3   5      465.96      492.15      4.58 o
  -1   3   5     3159.16     3308.49     40.59 o
   0   3   5        3.69        3.76      0.55 o
   1   3   5       13.12       13.61      0.61 o
   2   3   5      711.30      736.32      6.36 o
   3   3   5      926.76      887.53      9.71 o
   4   3   5      216.16      198.21      1.60 o
   5   3   5        9.55       13.27      0.75 o
   6   3   5       47.64       51.82      1.34 o
   7   3   5       76.99       77.96      1.57 o
   8   3   5        8.64        9.73      0.91 o
   9   3   5      120.16      114.15      5.92 o
  10   3   5       37.55       40.49      2.03 o
  11   3   5       46.07       42.34      3.08 o
  12   3   5        3.33        4.08      1.40 o
  13   3   5       42.46       44.34      2.52 o
  14   3   5        0.02       -0.04      1.89 o
  15   3   5       32.92       33.92      3.42 o
 -14   4   5       41.90       51.57      3.85 o
 -13   4   5       28.58       33.16      2.22 o
 -12   4   5        6.23        7.09      1.83 o
 -11   4   5       84.30       82.23      4.73 o
 -10   4   5       20.12       26.63      2.18 o
  -9   4   5       84.43       74.51      2.29 o
  -8   4   5      109.94      101.19      2.39 o
  -7   4   5        1.96        1.62      0.93 o
  -6   4   5        1.99        2.42      0.88 o
  -5   4   5        4.61        3.18      0.82 o
  -4   4   5       10.61       10.78      0.94 o
  -3   4   5       65.47       56.29      1.41 o
  -2   4   5      695.39      631.55     11.49 o
  -1   4   5        2.34        2.04      0.59 o
   0   4   5       14.01       13.89      0.90 o
   1   4   5      137.00      131.31      1.71 o
   2   4   5      959.45     1006.01      6.30 o
   3   4   5      264.89      290.41      2.32 o
   4   4   5       30.69       33.24      1.18 o
   5   4   5        3.82        3.88      0.66 o
   6   4   5       16.00       12.85      0.89 o
   7   4   5      193.73      184.65      3.08 o
   8   4   5       70.93       70.48      2.87 o
   9   4   5       69.39       59.52      2.59 o
  10   4   5       68.08       71.96      2.39 o
  11   4   5       26.08       27.07      1.87 o
  12   4   5       64.68       72.39      2.79 o
  13   4   5        4.61        7.53      1.78 o
  14   4   5       61.82       64.86      4.46 o
 -13   5   5       62.69       66.64      2.92 o
 -12   5   5        0.05       -1.36      1.62 o
 -11   5   5        1.36        1.98      1.68 o
 -10   5   5       46.55       46.50      2.20 o
  -9   5   5       35.09       39.69      2.02 o
  -8   5   5       61.61       63.39      2.18 o
  -7   5   5       15.61       14.52      1.28 o
  -6   5   5      341.82      332.97      5.65 o
  -5   5   5        4.39        6.21      1.01 o
  -4   5   5       68.53       61.60      1.91 o
  -3   5   5      380.84      358.01      5.62 o
  -2   5   5      325.17      316.88      8.66 o
  -1   5   5      686.62      682.40      5.26 o
   0   5   5      684.36      710.26      6.71 o
   1   5   5      134.24      130.73      3.44 o
   2   5   5       21.89       22.83      1.10 o
   3   5   5        7.77        5.84      0.84 o
   4   5   5        0.85        2.67      0.79 o
   5   5   5       42.95       34.29      1.50 o
   6   5   5      527.75      494.04     10.64 o
   7   5   5       42.07       34.97      1.57 o
   8   5   5      116.96      123.70      2.41 o
   9   5   5       48.80       39.81      2.09 o
  10   5   5       39.69       41.53      2.25 o
  11   5   5        7.96       13.55      2.45 o
  12   5   5        8.91       10.87      1.79 o
  13   5   5        0.01       -1.82      1.97 o
 -12   6   5        0.03       -0.26      1.92 o
 -11   6   5        7.77        5.29      2.88 o
 -10   6   5        3.23        5.49      1.86 o
  -9   6   5      152.97      152.42      3.26 o
  -8   6   5       30.79       24.36      1.73 o
  -7   6   5      130.04      119.49      6.08 o
  -6   6   5       20.86       23.33      1.62 o
  -5   6   5        0.03       -0.92      0.92 o
  -4   6   5       41.29       33.69      1.57 o
  -3   6   5      264.94      256.62      3.07 o
  -2   6   5      279.30      286.20      8.12 o
  -1   6   5      240.16      236.83      4.32 o
   0   6   5        1.40        0.08      0.91 o
   1   6   5        5.61        4.53      0.78 o
   2   6   5      182.16      171.56      3.06 o
   3   6   5       58.05       62.49      1.76 o
   4   6   5        6.66        3.62      0.93 o
   5   6   5        3.71        6.23      1.01 o
   6   6   5       31.86       29.59      1.62 o
   7   6   5        3.28        5.34      1.09 o
   8   6   5        0.45        0.90      1.21 o
   9   6   5       37.53       42.30      2.77 o
  10   6   5       10.83       10.98      2.80 o
  11   6   5       11.77       10.97      2.12 o
  12   6   5        0.50       -0.71      2.03 o
 -11   7   5       10.59       13.91      2.54 o
 -10   7   5        0.45       -0.08      1.89 o
  -9   7   5        2.07        0.33      1.89 o
  -8   7   5      148.11      148.09      3.39 o
  -7   7   5       15.07       17.08      2.53 o
  -6   7   5       76.51       71.90      2.55 o
  -5   7   5       19.09       23.34      1.70 o
  -4   7   5       21.56       22.12      1.40 o
  -3   7   5       45.04       49.14      1.87 o
  -2   7   5      277.05      270.20      5.02 o
  -1   7   5      126.01      125.88      2.97 o
   0   7   5      104.94       96.78      2.32 o
   1   7   5       10.89       12.65      1.23 o
   2   7   5       32.69       31.78      1.69 o
   3   7   5       43.34       34.42      2.01 o
   4   7   5      162.86      142.07      3.16 o
   5   7   5       15.71       18.02      1.65 o
   6   7   5       65.32       65.33      2.60 o
   7   7   5        2.33        1.88      1.35 o
   8   7   5        0.32       -0.70      1.62 o
   9   7   5       37.27       35.87      2.98 o
  10   7   5       41.97       46.80      3.36 o
  11   7   5        0.03       -0.72      2.18 o
  -8   8   5        4.79        5.04      2.08 o
  -7   8   5       31.14       31.04      2.73 o
  -6   8   5        1.07        1.68      1.43 o
  -5   8   5       24.95       26.37      1.91 o
  -4   8   5        0.00       -0.82      1.15 o
  -3   8   5       40.43       37.46      2.04 o
  -2   8   5        1.03        0.97      1.18 o
  -1   8   5       23.66       25.45      3.50 o
   0   8   5       66.81       61.81      2.20 o
   1   8   5        9.44        9.08      1.34 o
   2   8   5        1.20        0.54      1.09 o
   3   8   5        0.54        0.00      1.34 o
   4   8   5       71.15       71.07      3.95 o
   5   8   5       23.48       26.61      1.98 o
   6   8   5        4.31        4.13      1.57 o
   7   8   5        5.36        3.96      2.01 o
   8   8   5        6.41        9.03      3.96 o
  -5   9   5       13.89       14.35      1.96 o
  -4   9   5        1.98        2.21      1.73 o
  -3   9   5       69.22       69.25      2.95 o
  -2   9   5        0.11        0.01      1.39 o
  -1   9   5       36.06       34.46      1.81 o
   0   9   5        0.00       -0.08      1.33 o
   1   9   5       13.80       14.62      1.69 o
   2   9   5       39.62       47.14      2.38 o
   3   9   5        1.00        1.74      1.60 o
   4   9   5       77.19       78.21      3.21 o
   5   9   5       12.95        6.23      2.23 o
 -15   0   6        2.20        1.00      2.50 o
 -14   0   6      137.50      154.61      4.19 o
 -13   0   6       60.49       66.70      3.09 o
 -12   0   6       25.19       18.87      1.89 o
 -11   0   6      116.65      116.66      3.18 o
 -10   0   6      743.43      683.55      9.18 o
  -9   0   6       10.41        7.55      1.84 o
  -8   0   6       80.79       84.99      2.46 o
  -7   0   6        2.37        3.54      1.38 o
  -6   0   6      112.63      115.75      3.30 o
  -5   0   6       56.45       75.59      3.17 o
  -4   0   6     1488.13     1584.92      8.79 o
  -3   0   6     1286.00     1396.47     12.43 o
  -2   0   6      429.66      470.77      6.26 o
  -1   0   6      557.34      548.29      6.68 o
   0   0   6       11.80        6.59      1.08 o
   1   0   6     2356.87     2657.93     18.44 o
   2   0   6      758.19      812.26      4.42 o
   3   0   6      543.37      628.60     10.04 o
   4   0   6      111.40      110.73      2.06 o
   5   0   6       43.37       47.09      1.36 o
   6   0   6      151.73      167.90      3.43 o
   7   0   6      229.59      254.20      3.86 o
   8   0   6      902.69      855.15      7.46 o
   9   0   6      370.26      360.15      9.47 o
  10   0   6       20.40       25.84      2.67 o
  11   0   6      155.23      136.71      5.63 o
  12   0   6        0.20        0.22      1.50 o
  13   0   6       30.35       35.93      2.80 o
  14   0   6        3.09        3.42      2.59 o
  15   0   6      145.20      136.84      6.26 o
 -15   1   6       61.40       63.45      2.88 o
 -14   1   6       14.00       15.65      1.53 o
 -13   1   6        0.66        0.18      1.11 o
 -12   1   6       36.51       38.53      1.89 o
 -11   1   6      177.14      181.21      2.79 o
 -10   1   6       26.69       24.19      1.42 o
  -9   1   6       52.72       53.64      2.18 o
  -8   1   6      123.08      104.42      2.49 o
  -7   1   6        3.15        4.71      0.73 o
  -6   1   6        0.00        0.04      0.59 o
  -5   1   6        0.05        0.71      0.52 o
  -4   1   6      282.92      287.17      5.44 o
  -3   1   6      206.23      232.72      2.27 o
  -2   1   6      236.29      245.87      5.81 o
  -1   1   6      985.25     1081.85     45.73 o
   0   1   6     1233.31     1364.05     10.93 o
   1   1   6      101.99      115.03      2.05 o
   2   1   6       99.28      103.01      2.45 o
   3   1   6      889.47      917.56      7.73 o
   4   1   6       47.47       49.89      0.95 o
   5   1   6       52.43       43.25      0.94 o
   6   1   6        1.37        3.10      0.59 o
   7   1   6        0.00        0.26      0.60 o
   8   1   6       67.66       65.78      1.52 o
   9   1   6        0.21        0.01      0.83 o
  10   1   6       28.62       31.55      1.64 o
  11   1   6       80.78       76.50      2.15 o
  12   1   6        0.25       -0.37      1.01 o
  13   1   6       31.22       30.02      1.99 o
  14   1   6        5.83        3.75      1.85 o
  15   1   6        1.97        1.38      2.01 o
 -15   2   6        2.38        0.54      1.67 o
 -14   2   6      224.79      247.50      5.66 o
 -13   2   6        3.41        2.45      1.18 o
 -12   2   6       11.17       12.46      1.28 o
 -11   2   6       10.20       11.16      1.19 o
 -10   2   6      265.40      258.70      3.07 o
  -9   2   6       19.53       15.81      1.09 o
  -8   2   6        4.45        3.26      0.81 o
  -7   2   6        0.04        0.50      0.67 o
  -6   2   6       86.40       88.19      1.65 o
  -5   2   6      148.88      153.20      1.91 o
  -4   2   6      692.39      750.32     10.20 o
  -3   2   6       20.20       22.64      0.93 o
  -2   2   6       16.42       32.18      1.17 o
  -1   2   6      857.67      942.02      8.72 o
   0   2   6      709.92      861.39     10.00 o
   1   2   6        3.89        2.34      0.43 o
   2   2   6      527.95      592.82      6.49 o
   3   2   6       35.92       42.51      0.93 o
   4   2   6       48.54       51.40      0.99 o
   5   2   6       38.48       34.00      1.09 o
   6   2   6       30.25       26.05      1.12 o
   7   2   6      765.87      723.17     15.00 o
   8   2   6      212.97      217.91      4.79 o
   9   2   6      121.96      110.47      3.28 o
  10   2   6       16.51       14.78      1.23 o
  11   2   6      205.70      203.02      3.08 o
  12   2   6       37.15       28.89      2.01 o
  13   2   6        0.30        0.06      1.38 o
  14   2   6        2.00        5.29      1.62 o
  15   2   6       30.14       39.97      3.15 o
 -15   3   6        1.55       -0.85      1.73 o
 -14   3   6        0.05       -0.32      1.57 o
 -13   3   6        0.22       -0.17      1.41 o
 -12   3   6      106.66      119.17      2.81 o
 -11   3   6       52.59       50.56      1.98 o
 -10   3   6      500.50      492.42     11.19 o
  -9   3   6       34.36       29.20      1.58 o
  -8   3   6       14.59       16.73      1.26 o
  -7   3   6        3.87        2.74      0.79 o
  -6   3   6       19.30       19.33      1.78 o
  -5   3   6      122.16      117.17      1.83 o
  -4   3   6       18.52       22.09      1.10 o
  -3   3   6      238.47      195.63      4.62 o
  -2   3   6        0.01        0.64      0.48 o
  -1   3   6       23.47       20.38      1.11 o
   0   3   6      113.29      113.85      1.44 o
   1   3   6      578.73      615.81      4.68 o
   2   3   6        5.53        7.14      0.54 o
   3   3   6      408.88      434.95      4.49 o
   4   3   6      203.55      201.72      1.80 o
   5   3   6      409.22      398.23      7.77 o
   6   3   6       56.28       58.74      1.92 o
   7   3   6      247.80      245.01      2.85 o
   8   3   6      128.67      109.24      2.05 o
   9   3   6       64.03       70.95      1.98 o
  10   3   6        3.86        3.76      1.07 o
  11   3   6      113.34      107.39      4.48 o
  12   3   6       38.97       38.06      2.32 o
  13   3   6       56.34       63.87      3.19 o
  14   3   6       28.73       31.84      2.33 o
  15   3   6        6.59        0.71      2.33 o
 -14   4   6        0.10       -0.20      1.61 o
 -13   4   6       14.38       14.66      2.00 o
 -12   4   6       20.41       18.12      1.75 o
 -11   4   6       21.67       20.46      1.51 o
 -10   4   6       61.43       61.29      2.34 o
  -9   4   6      127.13      113.43      3.23 o
  -8   4   6      125.50      107.95      2.52 o
  -7   4   6       55.00       57.36      1.99 o
  -6   4   6       50.95       45.18      2.47 o
  -5   4   6       32.35       33.43      1.86 o
  -4   4   6        8.64        9.18      1.16 o
  -3   4   6       31.75       31.92      1.25 o
  -2   4   6      100.17       93.83      3.11 o
  -1   4   6      207.11      203.69      2.15 o
   0   4   6      284.84      279.46      7.89 o
   1   4   6       22.87       30.33      0.98 o
   2   4   6       68.58       74.26      1.39 o
   3   4   6       55.20       50.21      1.12 o
   4   4   6       16.63       18.88      0.85 o
   5   4   6      223.25      212.13      3.24 o
   6   4   6      278.17      274.97      2.67 o
   7   4   6      166.04      163.36      2.23 o
   8   4   6       81.21       76.06      1.83 o
   9   4   6      116.90      116.03      2.75 o
  10   4   6        3.99        4.42      1.32 o
  11   4   6       12.31       14.94      1.64 o
  12   4   6        6.77        5.11      1.56 o
  13   4   6        0.47        0.27      1.61 o
  14   4   6       10.65       15.11      2.54 o
 -13   5   6       26.52       31.21      2.32 o
 -12   5   6        0.18        0.45      1.53 o
 -11   5   6        0.03       -1.31      1.53 o
 -10   5   6       37.20       36.58      2.15 o
  -9   5   6        4.58        3.92      1.35 o
  -8   5   6       17.65       13.21      1.38 o
  -7   5   6       74.16       69.35      2.18 o
  -6   5   6        0.21        0.62      0.95 o
  -5   5   6      164.76      165.97      2.80 o
  -4   5   6       28.18       24.80      1.58 o
  -3   5   6        2.10        1.57      0.80 o
  -2   5   6       74.10       78.47      2.49 o
  -1   5   6     1913.68     1893.88     23.88 o
   0   5   6       15.34       16.59      1.03 o
   1   5   6        8.10        9.23      0.84 o
   2   5   6       34.06       30.29      1.44 o
   3   5   6       62.19       52.19      1.63 o
   4   5   6      131.67      116.99      2.13 o
   5   5   6       21.75       17.39      1.13 o
   6   5   6      121.51      111.67      3.64 o
   7   5   6        8.67        6.55      1.06 o
   8   5   6      116.49      112.17      2.40 o
   9   5   6       72.04       67.90      2.45 o
  10   5   6       15.75       16.14      1.60 o
  11   5   6       24.86       28.03      2.06 o
  12   5   6        0.76       -1.17      1.51 o
  13   5   6       24.15       24.96      2.28 o
 -12   6   6        2.15        0.97      2.04 o
 -11   6   6       21.88       26.26      2.50 o
 -10   6   6       15.59       20.94      2.29 o
  -9   6   6        4.38        2.59      1.41 o
  -8   6   6        0.96        2.41      1.27 o
  -7   6   6       62.92       59.75      2.32 o
  -6   6   6       92.04       88.49      3.33 o
  -5   6   6       97.32       93.95      2.48 o
  -4   6   6        0.98       -0.20      0.90 o
  -3   6   6        0.12        0.11      0.87 o
  -2   6   6      510.40      488.54     11.61 o
  -1   6   6       67.81       77.76      2.41 o
   0   6   6       66.19       69.49      1.92 o
   1   6   6       29.18       32.51      1.42 o
   2   6   6       18.54       18.31      1.19 o
   3   6   6       29.87       29.94      1.95 o
   4   6   6       19.49       20.83      1.25 o
   5   6   6       84.89       73.24      2.00 o
   6   6   6        2.32        1.07      1.00 o
   7   6   6        1.04       -0.04      1.02 o
   8   6   6       13.10       14.00      1.37 o
   9   6   6        0.01        0.43      1.36 o
  10   6   6        2.45        2.14      1.49 o
  11   6   6        1.31        0.74      1.92 o
  12   6   6        2.96        2.76      2.24 o
 -10   7   6        6.57        3.13      4.05 o
  -9   7   6        5.25        8.44      2.12 o
  -8   7   6       18.34       20.79      1.86 o
  -7   7   6       26.30       23.76      1.84 o
  -6   7   6        0.55        0.74      1.30 o
  -5   7   6        0.01       -1.17      1.17 o
  -4   7   6        9.45        7.76      1.20 o
  -3   7   6       60.36       63.63      2.91 o
  -2   7   6      180.27      170.61      4.32 o
  -1   7   6      229.07      225.67      4.69 o
   0   7   6       23.66       20.17      1.40 o
   1   7   6      114.26      102.44      2.36 o
   2   7   6        3.00        1.84      1.25 o
   3   7   6       14.86       17.83      1.61 o
   4   7   6      155.73      158.72      4.37 o
   5   7   6        0.02       -0.17      1.28 o
   6   7   6       39.68       43.81      2.40 o
   7   7   6        7.43        6.42      1.59 o
   8   7   6        9.70        9.07      1.98 o
   9   7   6       19.07       19.77      2.45 o
  10   7   6       28.31       33.95      2.86 o
  -8   8   6        0.57        1.87      2.03 o
  -7   8   6        6.20        4.83      1.67 o
  -6   8   6        5.71        6.40      1.63 o
  -5   8   6        0.00       -1.06      1.40 o
  -4   8   6        9.27       10.97      1.65 o
  -3   8   6        0.00       -0.96      1.20 o
  -2   8   6        6.18        8.38      1.34 o
  -1   8   6        1.44        2.20      1.13 o
   0   8   6      168.49      172.91      4.99 o
   1   8   6        5.15        4.30      1.28 o
   2   8   6       15.52       14.20      2.53 o
   3   8   6       33.77       33.46      2.32 o
   4   8   6       11.97       15.43      1.80 o
   5   8   6       13.43       13.42      1.81 o
   6   8   6        4.47        1.81      1.62 o
   7   8   6        5.30        7.47      2.15 o
   8   8   6       20.60       23.20      2.67 o
  -4   9   6        0.78        1.45      1.71 o
  -3   9   6        5.58        5.00      1.50 o
  -2   9   6       15.45       15.57      1.58 o
  -1   9   6       19.72       18.62      1.60 o
   0   9   6        0.93        0.38      1.63 o
   1   9   6       27.26       32.03      1.96 o
   2   9   6        0.03        0.40      1.77 o
   3   9   6        8.96       11.49      1.95 o
   4   9   6        8.23       13.81      2.08 o
 -15   1   7        0.12        0.58      2.84 o
 -14   1   7        0.01       -1.11      1.86 o
 -13   1   7       71.27       78.71      2.79 o
 -12   1   7        8.53        8.89      1.24 o
 -11   1   7        4.14        2.80      1.02 o
 -10   1   7      169.96      160.17      2.65 o
  -9   1   7       32.37       34.13      1.61 o
  -8   1   7       35.42       36.39      1.55 o
  -7   1   7        2.51        2.07      0.72 o
  -6   1   7       43.13       47.61      1.38 o
  -5   1   7        2.12        1.87      0.57 o
  -4   1   7        9.87       11.48      1.01 o
  -3   1   7       40.69       41.08      1.88 o
  -2   1   7       15.63       17.79      1.38 o
  -1   1   7      256.02      259.99      8.84 o
   0   1   7       28.24       39.27      1.77 o
   1   1   7      246.09      257.36      5.54 o
   2   1   7      273.28      328.01      2.07 o
   3   1   7       35.97       48.97      1.10 o
   4   1   7       14.97       16.64      0.76 o
   5   1   7       44.18       38.56      0.99 o
   6   1   7       29.73       27.03      1.01 o
   7   1   7      126.77      137.00      2.80 o
   8   1   7      208.75      193.05      3.92 o
   9   1   7      127.31      125.38      4.38 o
  10   1   7        1.59        0.73      0.93 o
  11   1   7       51.60       47.33      1.93 o
  12   1   7        4.40        5.56      1.24 o
  13   1   7        2.68        3.32      1.27 o
  14   1   7        1.26        1.27      1.54 o
  15   1   7        1.51        4.35      3.00 o
 -15   2   7        0.75        1.00      3.09 o
 -14   2   7      123.03      130.50      6.34 o
 -13   2   7        1.99        0.50      1.48 o
 -12   2   7        0.45       -0.93      1.30 o
 -11   2   7      337.06      335.06      3.83 o
 -10   2   7        2.14        1.67      0.96 o
  -9   2   7       10.88        6.96      0.99 o
  -8   2   7       12.67       11.58      1.24 o
  -7   2   7      104.91       88.00      1.81 o
  -6   2   7        8.58        7.01      0.79 o
  -5   2   7      159.43      169.45      1.99 o
  -4   2   7      295.59      292.63      2.41 o
  -3   2   7       12.04       11.10      0.66 o
  -2   2   7       21.17       15.23      0.84 o
  -1   2   7       94.63       86.84      1.34 o
   0   2   7      287.18      289.20      2.17 o
   1   2   7      125.45      130.73      2.06 o
   2   2   7       13.38       11.84      0.59 o
   3   2   7      212.77      239.84      3.01 o
   4   2   7      203.98      200.05      1.78 o
   5   2   7      168.49      182.26      2.54 o
   6   2   7       47.32       50.05      1.59 o
   7   2   7      132.15      129.94      1.93 o
   8   2   7      127.49      120.15      1.96 o
   9   2   7        3.82        1.95      0.85 o
  10   2   7        6.46        7.91      1.13 o
  11   2   7       16.93       16.57      1.35 o
  12   2   7       23.00       22.96      1.63 o
  13   2   7        1.03        2.73      1.48 o
  14   2   7       13.13       14.94      1.92 o
 -14   3   7        0.56        0.17      2.84 o
 -13   3   7      253.86      275.31      7.84 o
 -12   3   7      311.41      307.28     13.09 o
 -11   3   7        0.01        0.04      1.09 o
 -10   3   7        1.16        1.82      1.03 o
  -9   3   7      326.81      307.54      4.89 o
  -8   3   7      113.58      125.55      2.22 o
  -7   3   7       56.81       49.56      2.11 o
  -6   3   7       15.31       19.62      1.11 o
  -5   3   7        0.53       -0.04      0.64 o
  -4   3   7       61.92       64.37      1.43 o
  -3   3   7       24.26       25.92      1.13 o
  -2   3   7      277.48      263.92      2.47 o
  -1   3   7        0.26       -0.08      0.48 o
   0   3   7        0.01       -0.20      0.49 o
   1   3   7      241.20      277.43      3.01 o
   2   3   7      171.87      168.79      1.63 o
   3   3   7        1.06        1.02      0.51 o
   4   3   7       35.70       38.00      1.06 o
   5   3   7        0.20       -0.17      0.63 o
   6   3   7        0.17        1.29      0.69 o
   7   3   7       24.23       22.33      1.10 o
   8   3   7      526.08      491.76      4.75 o
   9   3   7        7.86        8.45      1.00 o
  10   3   7        2.09        0.93      1.05 o
  11   3   7       28.42       26.04      1.58 o
  12   3   7       30.29       28.32      2.14 o
  13   3   7       39.53       44.88      2.75 o
  14   3   7        3.07        3.43      1.83 o
 -13   4   7        7.93        6.82      2.15 o
 -12   4   7        0.90        0.46      1.43 o
 -11   4   7        2.38        0.71      1.43 o
 -10   4   7       14.15       24.83      1.51 o
  -9   4   7       35.52       33.63      1.74 o
  -8   4   7       18.59       22.22      1.35 o
  -7   4   7       83.89       79.83      1.92 o
  -6   4   7        2.98        2.46      0.82 o
  -5   4   7       16.24       12.80      0.98 o
  -4   4   7        8.57        4.13      0.82 o
  -3   4   7      115.83      116.12      1.71 o
  -2   4   7      109.34      112.35      2.96 o
  -1   4   7       87.14       88.37      2.30 o
   0   4   7      425.59      426.02      6.19 o
   1   4   7      576.15      571.66      5.73 o
   2   4   7      197.86      190.91      1.84 o
   3   4   7       11.16       14.94      0.83 o
   4   4   7       68.61       58.61      1.46 o
   5   4   7      740.90      703.61      6.28 o
   6   4   7      114.45      110.56      1.89 o
   7   4   7      251.11      239.06      3.17 o
   8   4   7        7.15        8.58      0.98 o
   9   4   7        2.70        4.99      1.03 o
  10   4   7       10.79       12.59      1.51 o
  11   4   7      126.42      122.73      5.42 o
  12   4   7        0.22       -1.46      1.46 o
  13   4   7       37.43       37.39      2.54 o
 -12   5   7       29.22       31.39      3.34 o
 -11   5   7        0.63        0.70      1.51 o
 -10   5   7      227.09      224.99      3.98 o
  -9   5   7       92.87       87.75      2.32 o
  -8   5   7       34.34       29.82      1.86 o
  -7   5   7        1.82        1.30      1.07 o
  -6   5   7       45.14       44.16      1.90 o
  -5   5   7       88.02       84.16      2.21 o
  -4   5   7       45.76       37.64      2.40 o
  -3   5   7     1050.85     1022.37     18.34 o
  -2   5   7       90.10       89.98      1.98 o
  -1   5   7       18.30       15.30      1.67 o
   0   5   7      300.95      290.42      4.37 o
   1   5   7      497.14      499.38      7.07 o
   2   5   7       59.72       62.46      1.59 o
   3   5   7       19.12       15.45      1.10 o
   4   5   7       17.47       19.26      1.16 o
   5   5   7       46.44       45.24      1.70 o
   6   5   7       16.89       16.56      1.26 o
   7   5   7        6.41        5.23      1.05 o
   8   5   7        0.08        0.00      1.04 o
   9   5   7        0.69        1.50      1.11 o
  10   5   7        6.58        6.51      1.54 o
  11   5   7       12.13       12.86      2.22 o
  12   5   7        0.14       -0.16      1.68 o
 -11   6   7        0.61        1.05      2.09 o
 -10   6   7        4.22        4.07      2.00 o
  -9   6   7        0.32       -1.70      1.70 o
  -8   6   7       22.17       19.39      1.72 o
  -7   6   7       59.74       58.40      2.35 o
  -6   6   7        2.41        2.86      1.23 o
  -5   6   7        1.80        2.04      1.15 o
  -4   6   7       37.70       40.45      2.03 o
  -3   6   7       49.05       49.59      1.81 o
  -2   6   7       10.47       11.41      1.15 o
  -1   6   7        9.21        8.74      1.10 o
   0   6   7       29.36       27.07      1.32 o
   1   6   7        5.60        3.09      0.84 o
   2   6   7        3.86        4.26      0.99 o
   3   6   7        0.59        0.72      0.93 o
   4   6   7       17.08       18.33      1.32 o
   5   6   7        8.86       12.38      1.24 o
   6   6   7        0.02        0.58      1.05 o
   7   6   7        3.39        3.88      1.15 o
   8   6   7        1.60        1.21      1.19 o
   9   6   7        5.67        5.68      1.42 o
  10   6   7        0.06        0.28      1.49 o
  11   6   7       11.73        8.33      1.89 o
  -9   7   7       15.27       16.07      2.33 o
  -8   7   7        0.00       -1.82      1.82 o
  -7   7   7       22.09       18.56      2.27 o
  -6   7   7        9.65       11.26      1.54 o
  -5   7   7       16.91       19.01      1.74 o
  -4   7   7       21.31       18.32      1.65 o
  -3   7   7       90.00       96.35      2.99 o
  -2   7   7        2.40        2.20      1.11 o
  -1   7   7      109.56      103.05      2.72 o
   0   7   7       70.56       61.77      2.13 o
   1   7   7       44.50       40.78      1.87 o
   2   7   7        2.24        2.12      1.33 o
   3   7   7       54.26       54.51      2.56 o
   4   7   7        0.15       -0.93      1.28 o
   5   7   7        6.13        4.78      1.76 o
   6   7   7       10.80       10.57      1.65 o
   7   7   7       21.98       20.82      1.91 o
   8   7   7        3.22        5.35      1.68 o
   9   7   7        1.51        0.01      2.05 o
  -7   8   7        3.18        6.01      2.16 o
  -6   8   7        0.44        1.34      2.46 o
  -5   8   7        2.66        6.21      4.05 o
  -4   8   7       20.63       26.60      2.56 o
  -3   8   7       84.22       88.22      2.66 o
  -2   8   7       19.02       12.71      1.49 o
  -1   8   7        1.92        0.75      1.12 o
   0   8   7       26.96       29.80      1.83 o
   1   8   7       28.37       31.03      1.81 o
   2   8   7        9.26       10.75      1.89 o
   3   8   7        2.47       -0.33      1.55 o
   4   8   7        8.27        4.57      1.60 o
   5   8   7       23.80       20.24      2.12 o
   6   8   7        1.19        0.77      1.65 o
   7   8   7       29.22       29.76      2.36 o
  -1   9   7        0.24        1.38      1.37 o
   0   9   7        7.18        8.19      1.90 o
   1   9   7        9.19        8.24      1.97 o
 -14   0   8      127.50      131.50      6.09 o
 -13   0   8       11.14       14.52      3.09 o
 -12   0   8      131.94      128.33      5.67 o
 -11   0   8      321.04      293.30      7.51 o
 -10   0   8       76.73       77.27      4.34 o
  -9   0   8        0.11        1.50      1.84 o
  -8   0   8     1262.77     1143.89     13.60 o
  -7   0   8      564.79      570.82      9.10 o
  -6   0   8      221.88      224.79      5.76 o
  -5   0   8       65.44       69.67      3.59 o
  -4   0   8      545.53      523.43      8.01 o
  -3   0   8      181.25      172.14      4.59 o
  -2   0   8      159.02      173.47      4.42 o
  -1   0   8      279.70      250.91      5.09 o
   0   0   8      234.88      300.64      5.42 o
   1   0   8        0.62        0.65      0.91 o
   2   0   8      220.86      215.77      3.32 o
   3   0   8      227.29      240.47      3.36 o
   4   0   8       97.33      100.87      2.83 o
   5   0   8        6.11        8.71      0.88 o
   6   0   8      126.35      148.20      2.30 o
   7   0   8      376.12      342.61      4.60 o
   8   0   8      105.41      102.64      3.02 o
   9   0   8      260.65      234.54      5.80 o
  10   0   8       17.33       11.32      1.68 o
  11   0   8        0.69        0.54      1.48 o
  12   0   8        3.69        5.68      1.79 o
  13   0   8       31.37       25.85      2.41 o
  14   0   8      129.99      144.36      4.60 o
 -14   1   8        0.78       -2.00      2.01 o
 -13   1   8        6.21        9.41      3.96 o
 -12   1   8       25.38       26.78      3.55 o
 -11   1   8        2.48        0.08      1.53 o
 -10   1   8       37.88       36.95      2.54 o
  -9   1   8      126.51      131.75      3.54 o
  -8   1   8        2.15        0.43      1.21 o
  -7   1   8      132.69      126.42      3.34 o
  -6   1   8      377.89      379.95      4.55 o
  -5   1   8      134.98      143.17      4.55 o
  -4   1   8      135.44      142.66      3.15 o
  -3   1   8       94.69       91.89      6.97 o
  -2   1   8      162.90      158.36      3.03 o
  -1   1   8       75.07       86.25      2.92 o
   0   1   8       89.86      107.53      7.09 o
   1   1   8      885.23      905.08     12.10 o
   2   1   8        2.72        1.23      0.45 o
   3   1   8       53.10       56.58      1.27 o
   4   1   8        0.91        0.64      0.52 o
   5   1   8      556.03      556.28      3.47 o
   6   1   8      358.22      369.62      4.80 o
   7   1   8      123.90      123.52      2.25 o
   8   1   8      576.57      560.04      4.78 o
   9   1   8      258.37      248.35      4.51 o
  10   1   8       51.36       51.18      2.72 o
  11   1   8        4.60        3.97      1.14 o
  12   1   8       25.95       32.33      1.84 o
  13   1   8       17.51       22.82      1.70 o
  14   1   8       43.42       49.81      2.48 o
 -14   2   8        0.86        2.07      2.06 o
 -13   2   8        8.44        6.24      2.06 o
 -12   2   8        1.24        0.05      2.25 o
 -11   2   8      264.86      267.43      7.59 o
 -10   2   8        3.35        8.30      1.71 o
  -9   2   8      157.14      157.35      3.92 o
  -8   2   8       21.75       12.46      3.00 o
  -7   2   8       11.18        9.49      1.12 o
  -6   2   8      126.84      124.76      2.38 o
  -5   2   8        0.38        1.10      0.78 o
  -4   2   8      342.94      322.73      8.32 o
  -3   2   8       26.26       27.03      1.31 o
  -2   2   8      373.61      356.58      5.87 o
  -1   2   8      134.59      109.37      1.49 o
   0   2   8      117.64      122.74      1.76 o
   1   2   8        1.30        1.40      0.69 o
   2   2   8      387.74      409.50      4.67 o
   3   2   8       80.53       79.31      1.23 o
   4   2   8       72.47       70.57      1.26 o
   5   2   8        2.64        1.84      0.69 o
   6   2   8        0.29        0.14      0.66 o
   7   2   8        4.55        2.67      0.80 o
   8   2   8      158.59      154.62      2.83 o
   9   2   8       32.94       37.40      1.79 o
  10   2   8        8.16        9.87      1.23 o
  11   2   8       26.09       30.66      1.87 o
  12   2   8       35.73       39.10      2.07 o
  13   2   8        0.28       -1.36      1.36 o
  14   2   8        5.38        2.63      1.81 o
 -14   3   8        5.77        2.09      3.34 o
 -13   3   8       11.45       12.15      2.50 o
 -12   3   8        3.39        1.45      2.25 o
 -11   3   8       22.20       19.14      2.18 o
 -10   3   8       22.82       20.40      2.15 o
  -9   3   8      198.35      179.91      7.68 o
  -8   3   8        0.33        0.75      1.07 o
  -7   3   8       32.67       29.88      2.16 o
  -6   3   8       52.39       47.74      2.30 o
  -5   3   8       19.78       22.42      1.46 o
  -4   3   8        0.90        1.94      0.86 o
  -3   3   8      280.80      254.25      3.03 o
  -2   3   8      437.53      431.54      4.82 o
  -1   3   8      174.70      161.88      6.13 o
   0   3   8       33.71       32.76      1.12 o
   1   3   8        0.03       -0.10      0.55 o
   2   3   8       28.59       36.24      1.08 o
   3   3   8       74.15       89.87      1.39 o
   4   3   8      350.15      343.83      2.77 o
   5   3   8        0.11       -0.55      0.68 o
   6   3   8       60.29       61.88      1.61 o
   7   3   8       37.93       43.82      1.47 o
   8   3   8       92.90       86.08      2.68 o
   9   3   8       30.47       30.23      1.53 o
  10   3   8        0.03       -0.68      1.05 o
  11   3   8       28.56       30.78      1.79 o
  12   3   8        0.10        0.42      1.51 o
  13   3   8       22.41       24.69      2.21 o
 -13   4   8        0.30        0.17      3.09 o
 -12   4   8        0.09       -1.91      1.91 o
 -11   4   8        0.45       -0.12      1.79 o
 -10   4   8      184.27      174.50      4.48 o
  -9   4   8        7.79        9.07      2.42 o
  -8   4   8      126.39      109.74      4.49 o
  -7   4   8      160.59      146.21      3.77 o
  -6   4   8       37.45       35.57      1.87 o
  -5   4   8       35.01       40.14      1.83 o
  -4   4   8      289.64      257.30      5.58 o
  -3   4   8        2.54        0.99      0.93 o
  -2   4   8       42.45       41.54      1.67 o
  -1   4   8      317.83      308.02      3.78 o
   0   4   8      111.14      102.82      1.79 o
   1   4   8        0.03       -0.16      0.59 o
   2   4   8      379.22      389.86      4.54 o
   3   4   8      211.07      198.11      2.69 o
   4   4   8      108.91      100.63      1.78 o
   5   4   8       50.71       52.98      1.54 o
   6   4   8       95.08       88.70      1.84 o
   7   4   8       10.62        9.63      1.00 o
   8   4   8       12.06       13.84      1.12 o
   9   4   8        1.90        1.90      0.99 o
  10   4   8        0.43        0.10      1.04 o
  11   4   8       27.06       24.44      1.98 o
  12   4   8       10.02       11.56      2.47 o
  13   4   8        6.72        9.02      2.04 o
 -12   5   8       67.95       69.01      5.17 o
 -11   5   8      111.11      125.74     10.10 o
 -10   5   8       43.64       48.65      3.63 o
  -9   5   8       36.23       32.38      2.57 o
  -8   5   8       10.46        8.68      1.49 o
  -7   5   8       29.03       23.28      1.67 o
  -6   5   8       25.83       19.51      1.50 o
  -5   5   8       45.15       44.37      1.94 o
  -4   5   8       14.01       14.49      1.32 o
  -3   5   8      190.38      173.64      3.78 o
  -2   5   8      182.13      183.46      4.79 o
  -1   5   8       17.14       15.97      1.66 o
   0   5   8        0.53        0.12      0.73 o
   1   5   8       34.42       41.41      1.43 o
   2   5   8       55.60       56.07      1.63 o
   3   5   8      127.11      119.12      2.69 o
   4   5   8       63.73       54.77      1.80 o
   5   5   8        0.71        0.44      0.94 o
   6   5   8        0.01       -0.79      0.99 o
   7   5   8       18.71       15.18      1.37 o
   8   5   8       14.69       13.67      1.34 o
   9   5   8       63.43       70.02      2.28 o
  10   5   8        2.31        1.64      1.49 o
  11   5   8        0.12       -1.04      1.57 o
  12   5   8       34.13       32.51      2.38 o
 -10   6   8       49.56       60.41      3.66 o
  -9   6   8        4.26        6.47      2.05 o
  -8   6   8       20.38       17.35      1.79 o
  -7   6   8        9.95        9.29      1.50 o
  -6   6   8        9.71        6.99      1.68 o
  -5   6   8        0.03       -0.18      1.38 o
  -4   6   8        2.44        2.53      1.46 o
  -3   6   8       16.79       23.77      1.62 o
  -2   6   8      204.84      186.45      3.26 o
  -1   6   8       61.59       57.66      4.17 o
   0   6   8        6.53        4.86      0.93 o
   1   6   8        5.86        3.40      0.90 o
   2   6   8        3.44        2.36      0.99 o
   3   6   8        5.32        3.13      1.07 o
   4   6   8       38.68       33.50      1.77 o
   5   6   8       73.48       68.49      2.16 o
   6   6   8       24.52       22.39      1.51 o
   7   6   8       14.98       14.61      1.45 o
   8   6   8        6.46        4.97      1.34 o
   9   6   8        0.18       -0.46      1.34 o
  10   6   8       12.01       13.35      1.99 o
  -8   7   8        3.99        3.93      2.09 o
  -7   7   8        0.03       -0.06      1.76 o
  -6   7   8       17.87       23.27      2.34 o
  -5   7   8        6.60        4.36      1.77 o
  -4   7   8        3.58        6.15      1.74 o
  -3   7   8        0.98        1.95      1.30 o
  -2   7   8       42.01       38.32      2.21 o
  -1   7   8       12.41        9.06      1.55 o
   0   7   8       29.12       30.49      2.39 o
   1   7   8       11.71        9.84      1.94 o
   2   7   8       20.85       21.62      1.81 o
   3   7   8       89.33       95.43      5.63 o
   4   7   8        6.20        8.55      1.60 o
   5   7   8        0.01        0.09      1.40 o
   6   7   8       74.32       77.16      2.90 o
   7   7   8       51.69       59.22      4.31 o
   8   7   8        7.99        9.84      1.86 o
  -6   8   8        0.00        0.79      2.02 o
  -5   8   8       25.94       36.10      2.87 o
  -4   8   8        4.09        4.31      2.02 o
  -3   8   8        0.00        0.37      1.45 o
  -2   8   8        5.61        4.76      1.66 o
  -1   8   8        5.45        4.45      1.62 o
   0   8   8        5.83        6.68      2.92 o
   1   8   8       71.82       78.51      3.81 o
   2   8   8       16.61       24.47      4.26 o
   3   8   8       15.77       18.78      3.05 o
   4   8   8       12.34       11.71      4.51 o
   5   8   8       38.84       43.23      5.26 o
 -14   1   9        4.84        5.51      2.24 o
 -13   1   9        2.06        3.61      2.00 o
 -12   1   9       19.17       19.83      2.33 o
 -11   1   9       55.14       50.49      2.98 o
 -10   1   9      132.04      122.58      3.72 o
  -9   1   9        1.64        1.15      1.39 o
  -8   1   9       12.28        8.69      1.59 o
  -7   1   9      158.29      145.83      3.60 o
  -6   1   9      502.83      482.11      5.99 o
  -5   1   9      142.67      135.58      3.36 o
  -4   1   9       40.64       42.51      3.75 o
  -3   1   9        7.64       12.08      1.50 o
  -2   1   9      959.48      965.72     20.40 o
  -1   1   9       32.92       36.84      2.14 o
   0   1   9      113.91      114.27      7.93 o
   1   1   9        7.85        7.29      0.84 o
   2   1   9       18.88       25.07      1.32 o
   3   1   9       31.98       29.53      2.38 o
   4   1   9       25.68       23.60      1.15 o
   5   1   9       32.00       28.82      1.18 o
   6   1   9        2.27        2.48      0.75 o
   7   1   9       11.10       12.89      1.09 o
   8   1   9      175.10      181.00      3.80 o
   9   1   9       31.30       32.91      1.79 o
  10   1   9       43.09       42.21      1.97 o
  11   1   9       75.76       74.00      2.34 o
  12   1   9       44.67       48.85      2.24 o
  13   1   9        4.38        6.68      1.53 o
  14   1   9       24.63       26.62      1.98 o
 -13   2   9       35.46       41.88      4.71 o
 -12   2   9        4.26        7.10      2.03 o
 -11   2   9        3.33        6.33      1.86 o
 -10   2   9       10.54        9.88      1.83 o
  -9   2   9       14.83       17.32      1.92 o
  -8   2   9        5.15        4.90      1.67 o
  -7   2   9        6.64        4.10      1.44 o
  -6   2   9       39.06       35.96      3.92 o
  -5   2   9      213.79      209.80     10.51 o
  -4   2   9       80.69       87.93      4.76 o
  -3   2   9       50.36       58.71      3.25 o
  -2   2   9      168.68      152.73      3.35 o
  -1   2   9      444.85      409.79     10.35 o
   0   2   9      266.66      262.57      4.45 o
   1   2   9       65.09       66.53      2.77 o
   2   2   9        6.92        5.74      0.86 o
   3   2   9        0.92        1.90      0.68 o
   4   2   9        4.36        5.39      0.74 o
   5   2   9       19.76       22.41      1.31 o
   6   2   9       38.42       37.68      1.41 o
   7   2   9      720.76      710.66      9.20 o
   8   2   9       47.42       46.35      1.88 o
   9   2   9        0.02       -0.99      0.99 o
  10   2   9       61.65       65.40      2.67 o
  11   2   9       21.34       24.28      1.64 o
  12   2   9        1.51        2.38      1.32 o
  13   2   9        0.43        1.30      1.46 o
 -13   3   9        0.56       -0.33      2.24 o
 -12   3   9        1.64        1.55      2.75 o
 -11   3   9       56.65       60.69      3.48 o
 -10   3   9       41.27       36.51      3.05 o
  -9   3   9        1.74        2.24      1.66 o
  -8   3   9       93.11       98.48      3.44 o
  -7   3   9       25.63       19.79      1.94 o
  -6   3   9      161.91      135.71     11.43 o
  -5   3   9       79.36       66.67      5.47 o
  -4   3   9       13.49       13.77      1.62 o
  -3   3   9      103.85      105.93      3.09 o
  -2   3   9      341.61      308.15      9.47 o
  -1   3   9       28.24       29.48      3.30 o
   0   3   9        4.10        4.64      0.99 o
   1   3   9       34.30       32.55      1.44 o
   2   3   9      191.50      182.26      4.16 o
   3   3   9       10.67       11.30      0.90 o
   4   3   9        2.11        1.14      0.82 o
   5   3   9      215.11      191.18      3.04 o
   6   3   9      136.22      132.80      2.82 o
   7   3   9        0.03        0.52      0.85 o
   8   3   9      159.24      155.69      2.39 o
   9   3   9       50.35       49.78      2.00 o
  10   3   9        6.01        4.69      1.29 o
  11   3   9        0.68        1.21      1.30 o
  12   3   9       59.52       60.73      2.52 o
  13   3   9        3.14        1.38      1.80 o
 -12   4   9       12.66        8.03      2.33 o
 -11   4   9       90.62       99.84      5.55 o
 -10   4   9       11.97        7.93      2.01 o
  -9   4   9       87.77       86.18      3.57 o
  -8   4   9        9.68        9.75      1.86 o
  -7   4   9        0.24       -0.12      1.59 o
  -6   4   9       73.72       69.44      3.01 o
  -5   4   9       66.47       57.35      5.42 o
  -4   4   9      414.18      356.20      8.34 o
  -3   4   9       96.91      100.46      3.15 o
  -2   4   9       45.09       44.31      3.00 o
  -1   4   9      127.51      120.39      2.08 o
   0   4   9        8.20       10.29      1.50 o
   1   4   9       93.74       94.40      1.77 o
   2   4   9       36.30       40.56      1.40 o
   3   4   9       27.98       25.31      1.46 o
   4   4   9       41.96       47.49      1.73 o
   5   4   9      155.41      143.76      2.46 o
   6   4   9       15.27       16.73      1.27 o
   7   4   9       68.56       67.31      1.82 o
   8   4   9        6.72        7.27      1.07 o
   9   4   9       76.71       85.03      2.13 o
  10   4   9        0.02       -0.49      1.28 o
  11   4   9        1.22        1.12      1.40 o
  12   4   9        1.09       -0.21      1.72 o
 -11   5   9        6.64       12.72      2.54 o
 -10   5   9       24.63       26.27      2.65 o
  -9   5   9       45.41       53.40      4.05 o
  -8   5   9       17.76       21.79      2.33 o
  -7   5   9        0.19        1.50      1.62 o
  -6   5   9        8.87       10.90      1.86 o
  -5   5   9        0.31        1.47      1.47 o
  -4   5   9       15.73       13.21      1.83 o
  -3   5   9       21.35       22.68      2.03 o
  -2   5   9       15.53       17.83      1.23 o
  -1   5   9       27.80       22.19      1.33 o
   0   5   9       27.67       25.09      1.65 o
   1   5   9        6.79        8.03      1.07 o
   2   5   9        8.34        5.43      1.23 o
   3   5   9        3.01        3.47      1.14 o
   4   5   9       23.82       20.37      1.55 o
   5   5   9        1.11        2.28      1.23 o
   6   5   9        0.68        0.67      1.24 o
   7   5   9        0.27        1.01      1.35 o
   8   5   9       11.32       12.18      1.65 o
   9   5   9       15.88       17.50      1.89 o
  10   5   9        0.59        1.31      1.56 o
  11   5   9       20.18       21.37      3.42 o
  -9   6   9       13.69       14.17      2.39 o
  -8   6   9        1.53        2.13      2.00 o
  -7   6   9       21.99       22.61      2.45 o
  -6   6   9        0.82        1.10      1.74 o
  -5   6   9        0.67        1.96      1.68 o
  -4   6   9        0.70        0.03      1.59 o
  -3   6   9      138.09      128.95      4.01 o
  -2   6   9        1.47        1.94      1.08 o
  -1   6   9       45.24       36.91      1.81 o
   0   6   9        6.01        4.53      1.13 o
   1   6   9        0.19        0.68      1.22 o
   2   6   9        1.57        1.18      1.29 o
   3   6   9       21.77       15.68      1.56 o
   4   6   9        6.11        8.50      1.44 o
   5   6   9        2.87        3.14      1.42 o
   6   6   9        4.44        2.14      1.46 o
   7   6   9        2.25        2.50      1.53 o
   8   6   9       15.59       19.39      1.97 o
   9   6   9      101.17      123.41      3.52 o
  -7   7   9        0.44       -0.64      2.03 o
  -6   7   9        1.57        3.12      3.88 o
  -5   7   9       10.59        9.94      2.12 o
  -4   7   9       28.27       27.33      2.51 o
  -3   7   9        6.50        8.72      2.03 o
  -2   7   9       48.16       54.58      3.09 o
  -1   7   9       52.20       63.02      1.97 o
   0   7   9        1.40        1.55      1.46 o
   1   7   9        0.03        0.36      1.44 o
   2   7   9       22.16       25.99      2.45 o
   3   7   9       55.74       71.07      5.34 o
   4   7   9       12.03       23.59      2.48 o
   5   7   9       45.59       49.23      3.39 o
   6   7   9        0.70       -0.94      1.89 o
   7   7   9       45.01       47.83      4.92 o
  -4   8   9        1.54        1.59      3.09 o
  -3   8   9        0.12        1.34      3.17 o
  -2   8   9        6.78        8.34      3.17 o
  -1   8   9        0.17       -0.75      2.67 o
   0   8   9       37.92       33.24      2.30 o
   1   8   9       25.31       37.55      3.12 o
   2   8   9        0.00       -1.38      2.05 o
   3   8   9        3.85        5.74      2.30 o
 -13   0  10       26.50       26.20      4.09 o
 -12   0  10        0.70        0.00      2.59 o
 -11   0  10       29.12       24.53      3.34 o
 -10   0  10        1.80       -0.25      2.25 o
  -9   0  10      217.96      205.85      6.51 o
  -8   0  10      132.46      129.50      5.17 o
  -7   0  10       83.82       83.36      4.34 o
  -6   0  10      112.12       98.46      4.51 o
  -5   0  10      276.97      241.90      6.34 o
  -4   0  10     1007.15      894.15     11.68 o
  -3   0  10        9.72        6.51      1.84 o
  -2   0  10       39.67       34.96      3.17 o
  -1   0  10      164.82      170.72      5.01 o
   0   0  10        6.15        9.93      2.00 o
   1   0  10      135.21      164.33      7.72 o
   2   0  10       38.27       44.51      2.30 o
   3   0  10       21.32       22.61      2.04 o
   4   0  10       30.05       33.37      2.08 o
   5   0  10        7.20        8.68      1.38 o
   6   0  10      218.79      211.69      6.01 o
   7   0  10       50.92       47.39      3.84 o
   8   0  10       99.46       95.79      4.84 o
   9   0  10      137.62      120.49      5.42 o
  10   0  10       86.73       87.11      5.01 o
  11   0  10        0.11       -2.00      2.50 o
  12   0  10       67.26       66.00      5.01 o
  13   0  10       87.00       82.19      5.92 o
 -13   1  10        2.85        2.24      2.21 o
 -12   1  10        1.44        2.66      1.94 o
 -11   1  10        3.97        4.67      1.83 o
 -10   1  10       35.26       30.06      2.48 o
  -9   1  10       53.47       47.36      2.77 o
  -8   1  10      202.76      182.69      7.84 o
  -7   1  10       25.06       25.62      2.16 o
  -6   1  10        0.24       -1.00      1.24 o
  -5   1  10       48.61       46.57      2.51 o
  -4   1  10      294.05      258.03      4.51 o
  -3   1  10     1431.95     1365.76     18.36 o
  -2   1  10      326.64      328.35      8.84 o
  -1   1  10       13.83       16.01      4.51 o
   0   1  10      344.50      326.52      9.10 o
   1   1  10      655.09      648.75      5.24 o
   2   1  10        0.08       -0.37      0.80 o
   3   1  10        1.59        0.17      0.77 o
   4   1  10       76.43       71.71      3.29 o
   5   1  10       32.79       33.02      2.04 o
   6   1  10       84.59       93.26      2.44 o
   7   1  10       31.03       30.10      2.67 o
   8   1  10      327.16      313.44     10.35 o
   9   1  10        7.46        5.33      1.77 o
  10   1  10        2.51        1.14      1.79 o
  11   1  10       12.32       12.71      2.96 o
  12   1  10        5.61        6.20      2.15 o
  13   1  10       38.25       51.03      3.71 o
 -13   2  10        6.95        7.13      3.00 o
 -12   2  10        0.01       -1.51      1.98 o
 -11   2  10        2.36        3.25      1.95 o
 -10   2  10        1.04       -1.59      1.59 o
  -9   2  10        6.27        8.92      1.79 o
  -8   2  10        8.14        8.02      1.73 o
  -7   2  10       11.11       14.42      1.83 o
  -6   2  10       21.92       22.65      1.92 o
  -5   2  10        0.02        0.31      1.29 o
  -4   2  10        9.33       10.26      1.59 o
  -3   2  10        0.26        0.54      1.18 o
  -2   2  10      115.21      102.42      3.11 o
  -1   2  10       20.23       24.08      1.97 o
   0   2  10       51.63       57.94      2.02 o
   1   2  10       49.82       52.82      1.68 o
   2   2  10        9.63        9.02      0.98 o
   3   2  10        0.09       -0.53      0.79 o
   4   2  10      131.20      127.60      2.71 o
   5   2  10        2.03        2.18      1.12 o
   6   2  10        6.78        8.97      1.56 o
   7   2  10       22.29       23.48      1.61 o
   8   2  10       13.62       14.71      2.01 o
   9   2  10        1.29        0.01      1.62 o
  10   2  10        3.15        3.03      1.86 o
  11   2  10       15.84       11.92      2.25 o
  12   2  10        0.51        0.32      2.03 o
 -12   3  10        1.66        1.90      2.16 o
 -11   3  10        5.50       11.05      4.88 o
 -10   3  10        0.15        0.05      2.46 o
  -9   3  10        1.43       -0.33      1.67 o
  -8   3  10        3.23        5.05      1.73 o
  -7   3  10        0.56       -0.44      1.52 o
  -6   3  10        0.01        0.05      1.46 o
  -5   3  10        9.49       11.44      1.68 o
  -4   3  10       75.94       65.03      2.82 o
  -3   3  10       61.52       60.63      2.66 o
  -2   3  10       27.83       34.93      3.84 o
  -1   3  10       22.16       16.09      1.32 o
   0   3  10      110.55      101.62      2.37 o
   1   3  10        0.61        0.86      0.84 o
   2   3  10       90.03      103.23      2.11 o
   3   3  10        2.76        2.22      1.11 o
   4   3  10      100.44       89.58      2.49 o
   5   3  10       20.06       19.67      1.54 o
   6   3  10       41.95       36.29      1.97 o
   7   3  10      138.18      138.34      5.15 o
   8   3  10      120.43      133.74      7.01 o
   9   3  10       28.52       23.68      3.21 o
  10   3  10       35.84       34.49      2.77 o
  11   3  10        8.24        7.19      2.15 o
  12   3  10        2.10       -0.29      2.24 o
 -11   4  10        0.28       -0.06      2.09 o
 -10   4  10        5.24        5.87      2.09 o
  -9   4  10        7.16        2.76      2.38 o
  -8   4  10        2.62        4.85      1.79 o
  -7   4  10       14.68       19.06      2.14 o
  -6   4  10        0.25        0.00      2.54 o
  -5   4  10      141.44      126.98      8.05 o
  -4   4  10       69.83       52.90      2.71 o
  -3   4  10       79.54       82.35      3.09 o
  -2   4  10        1.20        0.58      1.54 o
  -1   4  10       95.66       99.27      7.01 o
   0   4  10        9.69       10.38      1.56 o
   1   4  10       42.82       44.45      2.06 o
   2   4  10       38.55       36.31      2.54 o
   3   4  10       25.84       16.86      2.67 o
   4   4  10       59.38       57.14      2.77 o
   5   4  10        0.01        0.88      1.19 o
   6   4  10       29.41       29.72      1.91 o
   7   4  10       35.77       41.27      2.25 o
   8   4  10       20.85       17.89      1.78 o
   9   4  10        6.53        6.31      2.00 o
  10   4  10       14.98       15.48      2.36 o
  11   4  10        3.53        3.38      2.24 o
 -10   5  10        1.66        2.57      2.21 o
  -9   5  10        7.70        7.50      2.24 o
  -8   5  10        9.90        7.94      2.09 o
  -7   5  10        2.45        3.00      1.80 o
  -6   5  10       67.50       74.89      3.39 o
  -5   5  10        0.81        0.11      1.56 o
  -4   5  10       56.93       50.03      3.42 o
  -3   5  10       54.76       45.08      2.73 o
  -2   5  10       22.71       23.68      2.09 o
  -1   5  10        4.58        5.02      1.67 o
   0   5  10        0.69       -0.24      1.16 o
   1   5  10       34.68       29.63      3.38 o
   2   5  10        3.72        2.16      1.67 o
   3   5  10        1.70        1.78      1.50 o
   4   5  10        3.67        1.56      1.56 o
   5   5  10       10.74        9.75      1.85 o
   6   5  10        0.23        0.04      1.65 o
   7   5  10        4.36        4.88      1.91 o
   8   5  10        2.37        0.30      1.86 o
   9   5  10        0.00       -0.71      1.95 o
  10   5  10        0.23        1.34      3.17 o
  -8   6  10        1.21        1.48      2.06 o
  -7   6  10        2.67        3.29      2.00 o
  -6   6  10       78.85       86.12      3.71 o
  -5   6  10       51.34       45.65      3.07 o
  -4   6  10        7.05        6.98      1.88 o
  -3   6  10       14.71       22.12      4.13 o
  -2   6  10        1.33        1.91      1.64 o
  -1   6  10        1.82        1.57      3.13 o
   0   6  10        0.17        1.46      1.71 o
   1   6  10       53.32       57.51      3.07 o
   2   6  10        2.04        0.22      1.62 o
   3   6  10       44.40       40.82      2.83 o
   4   6  10        4.12        4.44      1.86 o
   5   6  10       21.71       29.88      3.42 o
   6   6  10       57.09       61.07      3.42 o
   7   6  10       16.39       16.73      2.38 o
   8   6  10        8.19       10.14      2.39 o
  -6   7  10        2.23        3.32      2.24 o
  -5   7  10        6.10        6.26      2.17 o
  -4   7  10        9.09       12.66      2.27 o
  -3   7  10        2.18       -1.79      1.79 o
  -2   7  10        0.75        0.06      1.86 o
  -1   7  10       18.66       19.08      2.29 o
   0   7  10       10.02       10.73      2.21 o
   1   7  10        0.00        0.25      2.71 o
   2   7  10       23.45       26.03      2.51 o
   3   7  10       12.26       13.68      3.25 o
   4   7  10        1.76        6.84      3.09 o
   5   7  10        3.80        1.34      3.00 o
   6   7  10       30.84       29.96      4.17 o
 -12   1  11        4.49        4.30      2.24 o
 -11   1  11       35.68       45.60      3.36 o
 -10   1  11       32.77       37.32      2.94 o
  -9   1  11       43.99       52.71      3.16 o
  -8   1  11        3.51        2.42      1.71 o
  -7   1  11        0.10       -0.92      1.48 o
  -6   1  11        1.02       -1.33      1.33 o
  -5   1  11        1.45        0.75      1.42 o
  -4   1  11       13.74       16.07      1.74 o
  -3   1  11       58.33       45.13      2.92 o
  -2   1  11      147.45      142.16      3.63 o
  -1   1  11        0.33       -0.62      1.84 o
   0   1  11        0.02       -0.29      1.02 o
   1   1  11        0.95        1.73      0.88 o
   2   1  11        1.40        1.71      0.93 o
   3   1  11        7.21        6.50      1.01 o
   4   1  11       10.61       10.23      1.27 o
   5   1  11       24.57       22.96      1.70 o
   6   1  11       44.69       42.86      2.80 o
   7   1  11       33.41       32.92      2.77 o
   8   1  11        8.23       10.46      1.98 o
   9   1  11        0.02       -1.48      1.65 o
  10   1  11        0.45       -1.03      2.13 o
  11   1  11       32.10       30.98      2.83 o
  12   1  11        4.54        4.09      2.30 o
 -12   2  11        5.79        6.58      2.38 o
 -11   2  11       15.56       18.60      2.67 o
 -10   2  11       29.88       28.96      2.61 o
  -9   2  11      111.93      101.25      5.09 o
  -8   2  11        7.49        7.82      1.83 o
  -7   2  11       22.08       22.21      3.59 o
  -6   2  11        8.92       10.03      2.13 o
  -5   2  11        0.07       -0.26      1.35 o
  -4   2  11      121.29      118.96      3.51 o
  -3   2  11       13.72       22.58      1.94 o
  -2   2  11     1069.75      996.31     13.39 o
  -1   2  11       88.92       78.40      2.94 o
   0   2  11        1.43        2.27      1.10 o
   1   2  11      403.17      377.34      3.99 o
   2   2  11      443.25      429.58      8.35 o
   3   2  11      302.07      286.93      5.47 o
   4   2  11       11.40        6.48      1.30 o
   5   2  11        1.28        0.63      1.20 o
   6   2  11       59.61       60.04      3.43 o
   7   2  11        0.97       -0.19      1.62 o
   8   2  11      160.02      156.94      4.34 o
   9   2  11       51.51       52.40      3.24 o
  10   2  11        1.71       -0.13      1.89 o
  11   2  11        0.53        0.96      2.03 o
 -11   3  11       20.16       26.42      3.21 o
 -10   3  11       20.22       22.91      3.00 o
  -9   3  11       32.99       35.95      2.83 o
  -8   3  11        0.05       -0.96      1.66 o
  -7   3  11       11.57       10.04      1.97 o
  -6   3  11        9.30       11.01      1.91 o
  -5   3  11        0.25       -0.29      1.41 o
  -4   3  11       37.07       32.33      2.71 o
  -3   3  11       46.61       33.96      2.59 o
  -2   3  11      112.22      103.14      3.26 o
  -1   3  11       69.13       70.80      2.31 o
   0   3  11      212.96      209.77      4.58 o
   1   3  11        0.14        1.06      0.92 o
   2   3  11       12.75       11.15      1.41 o
   3   3  11       69.37       70.35      3.03 o
   4   3  11       46.32       44.17      2.22 o
   5   3  11       45.08       40.42      2.23 o
   6   3  11       32.60       29.35      1.93 o
   7   3  11       62.03       61.23      2.53 o
   8   3  11        6.16        6.18      1.86 o
   9   3  11       22.73       22.23      2.51 o
  10   3  11        8.82        6.88      2.18 o
  11   3  11       29.44       34.06      4.17 o
 -10   4  11        4.51       10.10      2.36 o
  -9   4  11       13.70       19.65      2.54 o
  -8   4  11        2.85        1.78      1.90 o
  -7   4  11        0.38        0.21      1.77 o
  -6   4  11       26.64       32.11      2.71 o
  -5   4  11        0.05        0.86      1.56 o
  -4   4  11        0.01       -0.33      1.50 o
  -3   4  11        2.92        2.99      1.53 o
  -2   4  11       82.31       89.92      3.17 o
  -1   4  11       16.09       13.74      2.71 o
   0   4  11        7.34        6.12      1.64 o
   1   4  11       27.99       28.05      1.88 o
   2   4  11        2.79        3.87      1.65 o
   3   4  11        3.17        1.99      1.56 o
   4   4  11       22.86       19.99      2.12 o
   5   4  11        4.26        7.10      1.77 o
   6   4  11       23.27       18.22      2.12 o
   7   4  11        0.81        0.44      1.86 o
   8   4  11       19.31       20.69      3.50 o
   9   4  11       34.31       38.38      4.26 o
  10   4  11        0.56       -1.17      3.00 o
  -9   5  11       23.73       26.98      4.63 o
  -8   5  11        1.46        0.65      2.25 o
  -7   5  11       14.31       16.61      2.36 o
  -6   5  11        2.61        3.27      2.04 o
  -5   5  11        6.28        6.85      1.83 o
  -4   5  11        3.97        1.22      1.70 o
  -3   5  11       14.89       16.47      2.12 o
  -2   5  11       12.73       13.35      2.46 o
  -1   5  11        1.01        1.66      1.62 o
   0   5  11        7.10       11.11      1.54 o
   1   5  11      109.06      124.00      9.80 o
   2   5  11        0.24        0.63      1.92 o
   3   5  11        3.54        3.58      1.71 o
   4   5  11       17.56       22.51      2.27 o
   5   5  11       76.30       78.65      3.46 o
   6   5  11        1.53        0.33      1.83 o
   7   5  11       21.03       17.88      2.45 o
   8   5  11        0.01        3.50      2.12 o
   9   5  11      125.16      139.60      6.68 o
  -7   6  11        7.53       10.50      2.46 o
  -6   6  11       24.15       28.53      2.80 o
  -5   6  11        2.38        2.49      2.00 o
  -4   6  11       38.94       38.53      3.01 o
  -3   6  11       28.13       35.84      3.21 o
  -2   6  11        9.99       14.27      2.20 o
  -1   6  11       58.79       54.38      5.72 o
   0   6  11       12.48        9.20      2.12 o
   1   6  11        0.29       -0.31      1.68 o
   2   6  11        0.08       -1.68      1.68 o
   3   6  11       16.80       11.57      2.11 o
   4   6  11        2.55        3.53      2.21 o
   5   6  11        8.86       12.92      2.27 o
   6   6  11        0.89        3.80      2.12 o
   7   6  11        0.77        2.42      2.30 o
  -3   7  11       13.34       12.38      2.36 o
  -2   7  11        1.12        1.34      2.92 o
  -1   7  11        0.57        0.53      3.21 o
   0   7  11       28.27       32.79      2.83 o
   1   7  11        1.94        1.86      2.05 o
   2   7  11        0.43        1.05      2.09 o
   3   7  11        3.28        8.19      2.24 o
 -11   0  12        0.00       -1.92      2.75 o
 -10   0  12       57.90       52.90      4.84 o
  -9   0  12        1.47        1.75      2.67 o
  -8   0  12      184.08      183.07      6.59 o
  -7   0  12       46.46       51.82      4.26 o
  -6   0  12        6.80        2.67      2.17 o
  -5   0  12        3.55        5.01      2.25 o
  -4   0  12        0.64        3.42      2.17 o
  -3   0  12      574.97      549.04      9.76 o
  -2   0  12      439.28      437.15      8.51 o
  -1   0  12       69.08       63.42      4.01 o
   0   0  12        9.05        8.59      1.62 o
   1   0  12       37.46       33.02      2.48 o
   2   0  12        0.44       -0.06      1.39 o
   3   0  12      132.30      132.67      3.92 o
   4   0  12        0.04        0.67      1.36 o
   5   0  12      150.39      153.28      5.84 o
   6   0  12        3.26        4.26      2.42 o
   7   0  12       96.32       94.46      5.17 o
   8   0  12       90.10       90.87      5.26 o
   9   0  12       15.20       17.11      3.25 o
  10   0  12       27.52       27.87      3.92 o
  11   0  12        1.13       -0.42      3.09 o
 -11   1  12       18.09       28.80      2.89 o
 -10   1  12       29.24       32.12      2.86 o
  -9   1  12        4.05       -0.99      2.17 o
  -8   1  12        8.54        7.71      2.00 o
  -7   1  12        4.93        7.48      1.86 o
  -6   1  12        7.41        7.62      1.77 o
  -5   1  12        3.98        6.30      1.74 o
  -4   1  12       79.83       78.88      4.05 o
  -3   1  12      222.11      221.54      9.10 o
  -2   1  12        9.87        8.01      1.65 o
  -1   1  12      217.08      214.14      4.36 o
   0   1  12      119.31      108.93      2.71 o
   1   1  12        6.40        4.76      1.08 o
   2   1  12       62.03       61.04      2.00 o
   3   1  12      117.10      117.98      2.41 o
   4   1  12      248.14      258.45      4.36 o
   5   1  12       32.25       34.52      2.74 o
   6   1  12        2.71        2.72      1.68 o
   7   1  12       12.32       12.37      2.09 o
   8   1  12       21.66       26.53      2.54 o
   9   1  12        0.15       -0.02      1.86 o
  10   1  12       28.95       32.19      4.26 o
  11   1  12        9.51       11.07      2.48 o
 -11   2  12       37.78       39.82      4.13 o
 -10   2  12        1.24        3.66      2.05 o
  -9   2  12       32.41       34.89      3.13 o
  -8   2  12        0.19       -0.80      1.79 o
  -7   2  12        0.98        1.01      1.67 o
  -6   2  12        1.52        0.83      1.62 o
  -5   2  12       45.08       45.71      3.59 o
  -4   2  12        5.70        4.39      1.75 o
  -3   2  12       80.46       80.34      6.13 o
  -2   2  12        5.51        7.29      1.64 o
  -1   2  12       26.12       23.27      1.67 o
   0   2  12        1.55        0.44      1.12 o
   1   2  12       26.98       27.21      1.56 o
   2   2  12       17.25       12.53      1.20 o
   3   2  12       18.15       15.42      1.55 o
   4   2  12       21.27       21.37      1.70 o
   5   2  12        5.12        1.02      1.31 o
   6   2  12        4.70        3.83      1.88 o
   7   2  12       38.28       40.86      3.03 o
   8   2  12       43.84       41.45      3.19 o
   9   2  12        2.28        2.38      2.01 o
  10   2  12       30.48       34.37      2.92 o
 -10   3  12       24.16       28.70      2.95 o
  -9   3  12        0.13       -0.85      2.03 o
  -8   3  12        4.46        2.20      2.00 o
  -7   3  12        7.27        7.22      2.01 o
  -6   3  12       19.42       21.13      2.27 o
  -5   3  12        0.00       -1.22      1.53 o
  -4   3  12        0.54       -1.46      1.46 o
  -3   3  12        0.42        0.65      1.56 o
  -2   3  12       35.39       31.76      2.56 o
  -1   3  12       13.50       22.20      1.68 o
   0   3  12       20.92       17.70      1.40 o
   1   3  12       45.26       46.74      1.95 o
   2   3  12        0.65        1.83      1.29 o
   3   3  12        5.45        6.08      1.43 o
   4   3  12       93.59       82.58      2.70 o
   5   3  12       21.94       28.64      1.97 o
   6   3  12       54.37       55.82      2.54 o
   7   3  12       90.37       88.44      3.77 o
   8   3  12        4.22        5.09      2.12 o
   9   3  12        3.95        1.52      2.03 o
  10   3  12       10.87       12.97      2.67 o
  -9   4  12        7.01        7.86      2.35 o
  -8   4  12       40.38       48.24      5.51 o
  -7   4  12        2.98        5.54      2.38 o
  -6   4  12       10.32       11.05      2.09 o
  -5   4  12       41.19       50.95      3.50 o
  -4   4  12        3.83        6.03      2.42 o
  -3   4  12        3.10        3.13      1.67 o
  -2   4  12        1.39        1.42      1.62 o
  -1   4  12        0.06       -0.14      1.56 o
   0   4  12       17.61       19.33      1.72 o
   1   4  12        3.06        5.16      1.96 o
   2   4  12       27.87       32.86      2.67 o
   3   4  12       35.14       36.53      2.82 o
   4   4  12        1.30        2.04      1.80 o
   5   4  12       14.89       13.28      2.54 o
   6   4  12       57.81       64.25      3.33 o
   7   4  12       15.53       23.06      2.56 o
   8   4  12       20.62       17.52      3.59 o
   9   4  12        0.48       -0.33      3.17 o
  -7   5  12       22.75       22.90      3.34 o
  -6   5  12        4.75        3.83      2.11 o
  -5   5  12       30.92       27.95      2.68 o
  -4   5  12       22.26       17.67      2.39 o
  -3   5  12        0.92        0.77      1.78 o
  -2   5  12        6.68        5.54      1.88 o
  -1   5  12        1.90        2.81      1.78 o
   0   5  12        9.11        8.64      2.09 o
   1   5  12       40.59       44.96      3.09 o
   2   5  12       18.15       16.82      2.27 o
   3   5  12       10.06       11.10      2.12 o
   4   5  12        5.57        1.63      1.86 o
   5   5  12        2.24        2.05      1.98 o
   6   5  12        0.05       -0.96      1.95 o
   7   5  12      140.83      148.27      6.76 o
  -5   6  12       31.31       36.81      3.22 o
  -4   6  12       22.46       26.91      2.82 o
  -3   6  12        4.88        4.57      2.18 o
  -2   6  12        0.02        1.65      2.59 o
  -1   6  12       48.92       60.52      3.53 o
   0   6  12        0.27       -0.20      1.89 o
   1   6  12       22.52       23.24      2.63 o
   2   6  12        1.25        0.67      1.89 o
   3   6  12        0.79       -1.95      1.95 o
   4   6  12        5.87        9.84      2.30 o
   5   6  12        9.19       11.92      2.45 o
 -10   1  13       31.04       36.39      3.13 o
  -9   1  13        0.18        1.73      2.09 o
  -8   1  13        4.24        2.99      3.05 o
  -7   1  13       58.65       60.33      3.39 o
  -6   1  13       28.69       33.92      2.77 o
  -5   1  13       20.11       21.28      2.27 o
  -4   1  13       56.79       60.28      3.11 o
  -3   1  13        9.36        8.73      1.80 o
  -2   1  13       57.49       58.27      3.03 o
  -1   1  13        3.90        4.31      1.39 o
   0   1  13        3.94        4.28      1.18 o
   1   1  13        8.64        8.22      1.25 o
   2   1  13       27.13       23.38      1.58 o
   3   1  13       45.39       41.25      2.26 o
   4   1  13       29.12       27.26      1.89 o
   5   1  13       15.54       18.79      2.24 o
   6   1  13      105.37      107.14      3.98 o
   7   1  13        6.99       10.53      2.24 o
   8   1  13        0.22        0.61      2.00 o
   9   1  13        4.60        1.75      2.24 o
  -9   2  13        0.29       -1.17      2.88 o
  -8   2  13       14.61       13.32      2.36 o
  -7   2  13        0.00       -0.05      1.83 o
  -6   2  13       42.35       47.43      3.18 o
  -5   2  13        6.78        4.92      1.86 o
  -4   2  13        0.59        0.67      1.70 o
  -3   2  13       46.04       51.93      3.04 o
  -2   2  13       22.80       17.81      2.25 o
  -1   2  13       47.52       45.34      2.33 o
   0   2  13       52.63       51.29      2.08 o
   1   2  13       18.87       16.68      1.43 o
   2   2  13       68.54       65.45      2.60 o
   3   2  13        0.68        0.13      1.32 o
   4   2  13       98.53       97.47      3.02 o
   5   2  13       51.17       53.71      3.33 o
   6   2  13       20.22       21.63      2.92 o
   7   2  13       17.52       14.70      2.33 o
   8   2  13        0.04       -0.35      1.97 o
   9   2  13       17.85       23.20      2.83 o
  -8   3  13        0.01       -1.97      1.98 o
  -7   3  13        4.42        3.03      1.98 o
  -6   3  13        6.05        5.25      2.03 o
  -5   3  13       23.88       22.78      3.13 o
  -4   3  13       30.88       32.31      3.30 o
  -3   3  13       18.77       20.86      2.30 o
  -2   3  13       20.68       25.20      1.88 o
  -1   3  13        6.47        9.47      1.56 o
   0   3  13        0.07       -1.07      1.12 o
   1   3  13        1.82        3.18      1.43 o
   2   3  13        1.82        1.73      1.46 o
   3   3  13       15.57       14.88      2.08 o
   4   3  13        9.32        8.88      1.65 o
   5   3  13        5.39        3.49      2.07 o
   6   3  13        8.64        6.99      2.09 o
   7   3  13        0.67       -0.43      2.05 o
   8   3  13       10.26       12.68      2.57 o
  -7   4  13        7.27        7.48      2.71 o
  -6   4  13        0.31       -0.08      2.00 o
  -5   4  13        2.31        2.04      1.95 o
  -4   4  13       14.85       19.35      2.35 o
  -3   4  13        3.68        2.09      1.85 o
  -2   4  13        7.26        7.83      1.94 o
  -1   4  13        1.34        1.47      1.86 o
   0   4  13       40.80       41.49      3.11 o
   1   4  13        8.92        9.90      2.46 o
   2   4  13        0.02        1.48      1.98 o
   3   4  13       21.83       24.56      2.47 o
   4   4  13       42.55       45.05      4.96 o
   5   4  13       10.96       18.84      2.45 o
   6   4  13       38.44       40.22      3.38 o
   7   4  13        6.67        9.76      3.67 o
  -5   5  13        0.21       -0.25      2.07 o
  -4   5  13       12.56       14.50      2.38 o
  -3   5  13        0.09       -0.87      1.96 o
  -2   5  13       57.83       69.35      3.57 o
  -1   5  13        0.31        0.97      2.00 o
   0   5  13        4.91        8.12      2.26 o
   1   5  13        2.99        6.93      2.09 o
   2   5  13       25.36       27.35      2.96 o
   3   5  13        1.21       -0.74      1.94 o
   4   5  13        5.04        4.65      2.15 o
   5   5  13        0.71        0.70      3.21 o
  -8   0  14       21.20       24.45      3.92 o
  -7   0  14        7.03        7.68      3.17 o
  -6   0  14       26.35       34.29      4.01 o
  -5   0  14       48.92       56.07      4.59 o
  -4   0  14      173.89      172.89      6.59 o
  -3   0  14        5.43        0.00      2.50 o
  -2   0  14        1.00        0.75      2.59 o
  -1   0  14       16.67       23.48      3.59 o
   0   0  14        2.29        4.63      1.89 o
   1   0  14        2.70        3.50      1.74 o
   2   0  14       41.96       40.13      3.01 o
   3   0  14        4.13        1.00      2.50 o
   4   0  14       50.03       45.98      4.51 o
   5   0  14       10.60       12.35      3.42 o
   6   0  14        8.74        8.18      3.09 o
   7   0  14       52.23       44.14      4.92 o
   8   0  14      154.73      174.14      7.43 o
  -8   1  14       19.85       22.56      2.77 o
  -7   1  14       32.33       40.51      3.33 o
  -6   1  14        7.92        7.15      3.59 o
  -5   1  14        1.81       -0.68      1.82 o
  -4   1  14        0.02       -0.47      1.77 o
  -3   1  14       39.05       35.88      2.83 o
  -2   1  14       27.18       28.02      2.50 o
  -1   1  14        9.88       12.30      1.65 o
   0   1  14       16.32       16.77      1.55 o
   1   1  14       12.20       16.61      1.54 o
   2   1  14        5.82        4.02      1.46 o
   3   1  14        2.79        1.60      1.54 o
   4   1  14       15.85        9.30      2.09 o
   5   1  14       33.65       29.35      2.66 o
   6   1  14        5.81        5.73      2.21 o
   7   1  14       29.53       29.48      3.05 o
   8   1  14        0.35        0.13      2.18 o
  -7   2  14       20.62       23.28      2.74 o
  -6   2  14       17.95       24.46      5.51 o
  -5   2  14        0.06       -1.89      1.89 o
  -4   2  14        7.88        9.03      2.09 o
  -3   2  14       88.53       83.99      3.63 o
  -2   2  14       36.81       38.39      2.43 o
  -1   2  14       36.94       43.63      2.49 o
   0   2  14        5.31        5.94      1.37 o
   1   2  14        0.03       -0.74      1.41 o
   2   2  14       15.43       16.69      1.83 o
   3   2  14        1.15        1.07      1.55 o
   4   2  14        1.62        1.49      1.59 o
   5   2  14       16.55       23.30      2.67 o
   6   2  14        4.76        2.99      2.15 o
   7   2  14        3.00       -0.66      2.50 o
  -6   3  14       33.53       40.62      3.45 o
  -5   3  14       50.11       49.58      5.34 o
  -4   3  14        0.23       -1.12      1.98 o
  -3   3  14       90.40       90.07      3.83 o
  -2   3  14        1.66        2.28      1.98 o
  -1   3  14       19.92       24.39      2.00 o
   0   3  14        0.63        0.79      1.83 o
   1   3  14        0.01       -1.50      1.83 o
   2   3  14        1.44        1.13      1.89 o
   3   3  14        0.41       -0.54      1.54 o
   4   3  14       35.30       42.98      4.13 o
   5   3  14       18.24       22.65      2.74 o
   6   3  14        1.90        1.04      2.12 o
  -5   4  14       19.26       18.85      2.67 o
  -4   4  14        1.70        2.40      2.09 o
  -3   4  14        2.01        3.52      2.67 o
  -2   4  14      182.22      209.36     12.22 o
  -1   4  14        1.40        4.24      2.09 o
   0   4  14       17.08       19.13      2.56 o
   1   4  14       29.16       30.31      3.71 o
   2   4  14        8.92        8.35      2.35 o
   3   4  14        2.26        4.07      2.24 o
   4   4  14       12.93       13.68      2.51 o
  -6   1  15        1.13        2.24      2.21 o
  -5   1  15       39.46       40.49      3.39 o
  -4   1  15        0.73        1.51      2.06 o
  -3   1  15        7.10        2.46      2.02 o
  -2   1  15       31.90       31.30      2.26 o
  -1   1  15        5.76        7.82      1.62 o
   0   1  15        2.09        1.78      1.39 o
   1   1  15        1.85        2.56      1.62 o
   2   1  15        0.01       -0.25      1.57 o
   3   1  15        0.97        1.14      2.54 o
   4   1  15       10.17       10.53      2.36 o
   5   1  15        0.64       -0.54      2.24 o
  -5   2  15        5.00        5.17      2.30 o
  -4   2  15        4.70        3.62      2.11 o
  -3   2  15        4.91        0.36      2.09 o
  -2   2  15        1.11        2.00      1.70 o
  -1   2  15       11.27       12.46      1.66 o
   0   2  15        4.16        2.47      1.73 o
   1   2  15        9.82        9.16      1.85 o
   2   2  15        3.58        2.77      2.04 o
   3   2  15       11.33        9.81      1.93 o
   4   2  15        5.40        4.36      2.25 o
   5   2  15        4.63        8.17      2.59 o
  -3   3  15        5.98        4.61      2.27 o
  -2   3  15        3.73        5.70      2.24 o
  -1   3  15        0.11       -1.57      2.03 o
   0   3  15       55.97       62.79      3.72 o
   1   3  15        5.09        2.04      2.18 o
   2   3  15        0.01       -0.33      2.07 o
   3   3  15        7.96        8.50      2.48 o
  -2   0  16        9.52       12.69      2.54 o
  -1   0  16        0.27        0.80      2.23 o
   0   0  16       16.28       24.87      2.80 o
   1   0  16        3.03        3.00      3.17 o
  -1   1  16        3.41        5.06      1.70 o
   0   1  16        3.31        5.54      1.94 o
 
